# Supplementary material for: Utility of in vivo metabolomics to support read-across for UVCB substances under REACH
Source: Arch Toxicol. 2024 Jan 24;98(3):755–68. doi: 10.1007/s00204-023-03638-6 (PMC10861390; doi:10.1007/s00204-023-03638-6)
Supplement: Supplementary file 4 — Supplementary file4 (XLSX 107 KB) [file 204_2023_3638_MOESM4_ESM.xlsx]

## Sheet: Contrasts
	LOA -01 HD	L-01 (MOA19C011_Cohort1) HD	LOA-01 LD	L-01 (MOA19C011_Cohort1) LD	LOA-02 HD	L-02 (MOA19C011_Cohort1) HD	LOA-02 LD	L-02 (MOA19C011_Cohort1) LD	LOA-04 HD	L-04 (MOA19C011_Cohort1) HD	LOA-04 LD	L-04 (MOA19C011_Cohort1) LD	LOA-05 HD	L-05 (MOA19C011_Cohort1) HD	LOA-05 LD	L-05 (MOA19C011_Cohort1) LD	LOA-06 HD	L-06 (MOA19C011_Cohort1) HD	LOA-06 LD	L-06 (MOA19C011_Cohort1) LD	LOA-07 HD	L-07 (MOA19C011_Cohort1) HD	LOA-07 LD	L-07 (MOA19C011_Cohort1) LD	LOA-03 HD	L-03 (MOA19C011_Cohort2) HD	LOA-03 LD	L-03 (MOA19C011_Cohort2) LD	LOA-08 HD	L-08 (MOA19C011_Cohort2) HD	LOA-08 LD	L-08 (MOA19C011_Cohort2) LD	LOA-09 HD	L-09 (MOA19C011_Cohort2) HD	LOA-09 LD	L-09 (MOA19C011_Cohort2) LD	LOA-10 HD	L-10 (MOA19C011_Cohort2) HD	LOA-10 LD	L-10 (MOA19C011_Cohort2) LD	LOA-11 HD	L-11 (MOA19C011_Cohort2) HD	LOA-11 LD	L-11 (MOA19C011_Cohort2) LD	LOA-12 HD	L-12 (MOA19C011_Cohort2) HD	LOA-12 LD	L-12 (MOA19C011_Cohort2) LD	Benzene HD
Metabolite	f14	m14	f14	m14	f14	m14	f14	m14	f14	m14	f14	m14	f14	m14	f14	m14	f14	m14	f14	m14	f14	m14	f14	m14	f14	m14	f14	m14	f14	m14	f14	m14	f14	m14	f14	m14	f14	m14	f14	m14	f14	m14	f14	m14	f14	m14	f14	m14	f14
14-Methylhexadecanoic acid	0.93	0.98	1.09	1.17	1.29	0.96	1.25	0.96	1.36	0.94	1.01	1.31	1.22	1.16	1.29	0.92	1.36	1.32	1.29	1.09	1.36	0.83	1.2	0.81	1.5	0.74	1.54	0.97	1.36	0.96	1.05	0.94	1.43	0.94	1.26	0.98	1.33	0.85	1.38	1.02	1.18	1.11	1.06	1.33	1.62	0.82	1.17	1.24	0.9
16-Methylheptadecanoic acid	1.76	1.1	1.23	1.52	1.19	0.79	1.59	0.96	1.59	1.13	1.4	1.21	1.61	0.6	1.96	0.97	1.48	0.95	1.7	0.94	1.65	0.62	1.5	1.1	1.72	0.84	2.16	1.19	2.21	1.09	1.44	1.65	2.72	1.18	1.47	1.25	1.49	1.18	1.52	1.34	1.23	0.65	1.25	1.51	1.55	0.81	1.26	0.83	1.73
17-Hydroxypregnenolone	0.25	0.74	0.53	0.99	0.16	1.49	0.38	1.41	0.44	1.39	0.66	1.52	0.08	1.26	0.4	1.39	0.22	0.64	0.34	1.7	0.23	1.58	0.47	1.12	0.35	1.16	0.69	0.59	0.59	1.72	0.65	0.81	0.53	1.66	1.1	0.96	0.8	1.17	0.77	0.8	0.5	0.37	0.68	0.73	0.09	1.63	0.14	0.92	0.56
17-Hydroxyprogesterone	0.76	0.82	1.32	0.89	0.96	2.13	0.75	0.89	2.07	2.73	0.91	2.03	0.75	1.1	0.86	1.27	1	1.29	0.85	0.73	1	1.04	0.94	1.04	0.79	0.74	0.96	1.45	0.69	0.89	0.79	0.87	0.75	0.89	0.88	1.5	1.11	0.95	1.51	0.82	0.92	0.73	0.87	1.05	0.78	0.91	1.04	1.02	1.14
17-Methyloctadecanoic acid	1.43	0.81	0.96	1.15	1.15	0.74	1.42	1.04	1.42	1.21	1.04	1.19	1.03	0.74	1.19	0.92	1.22	0.53	1.16	1.06	1.33	0.66	0.97	0.91	1.28	0.64	1.47	1.02	1.57	1.4	1.24	1.52	1.84	1.18	1.25	1.4	1.35	1.07	0.98	1.14	0.98	0.67	1.14	0.96	1.07	0.58	0.94	0.94	1.38
18-Hydroxy-11-deoxycorticosterone	1.06	0.84	1.01	0.75	0.37	0.85	0.72	0.69	1.21	0.52	1.07	0.84	0.59	0.71	0.71	0.35	1.1	0.87	1.26	0.73	0.2	0.7	0.93	0.9	0.88	0.44	0.46	0.83	0.66	0.67	0.8	0.53	0.42	0.3	1.17	0.8	0.63	0.63	1.09	0.59	0.26	0.98	0.97	1.4	1	0.73	1.02	1.02	1.12
21-Hydroxyprogesterone (11-Deoxycorticosterone)	0.87	0.83	1.1	0.9	0.6	0.8	0.9	0.7	1.19	0.33	1.04	1	0.61	0.67	0.8	0.69	1.38	0.77	1.43	0.73	0.78	0.64	1.17	0.74	0.91	0.66	0.61	0.91	0.66	0.73	0.86	0.51	0.5	0.52	1.16	0.94	0.8	0.55	1.21	0.61	0.65	0.79	1.11	2.25	1.17	0.64	1.32	0.89	1.72
2-Hydroxybutyrate	0.41	0.88	0.79	0.94	0.51	0.83	0.82	1.11	0.6	0.9	0.67	1.09	0.56	0.92	0.78	1.3	1.37	1.93	0.54	1.47	0.67	1.1	0.58	1.21	0.62	1.17	1	1.03	0.79	1.01	1.15	0.78	0.72	1.43	0.82	0.99	1.25	1.56	0.85	1.35	1.24	1.12	0.7	1.07	0.87	1.51	0.75	0.95	0.66
3,4-Dihydroxyphenylacetic acid (DOPAC)	0.71	1.03	0.99	1.36	0.71	0.85	0.77	1.08	0.79	0.97	0.9	1.03	0.91	1.35	1.63	1.19	1.11	1.21	1.08	1.5	0.75	1.05	1.1	1.06	1.04	1.03	0.9	0.91	0.79	0.69	0.91	0.92	0.79	1.03	1.41	0.99	0.93	1.1	1.58	1.01	0.95	1.26	1.43	1.1	2.25	1.51	1.01	1.49	0.77
3,4-Dihydroxyphenylalanine (DOPA)	0.82	0.94	1.03	0.75	0.95	0.98	1.08	1.24	1.14	0.88	1.08	1.01	1.05	1.02	1	0.99	0.84	0.93	0.96	1	0.9	1	1.01	0.86	0.66	0.82	0.93	0.67	0.97	1	1.09	0.79	1.05	0.99	1.05	1.12	1.05	0.99	1.01	0.86	0.68	0.96	0.87	0.72	0.72	0.92	0.88	0.91	0.99
3,4-Dihydroxyphenylglycol (DOPEG)	0.95	1.19	1.08	1.03	0.76	1.18	0.93	1.1	0.89	1.05	1.05	1.08	0.88	1.41	0.9	0.99	1.14	1.08	1.13	1.11	0.9	1.1	0.97	1.12	1.09	1.09	1.1	1.13	0.91	1.14	0.98	1.04	1.13	1.39	1.22	0.86	1.11	1.07	1.01	0.96	1.16	1.1	1.01	1.18	1.24	1.27	1.16	1.2	0.88
3-Hydroxybutyrate	0.92	0.97	1.08	0.97	0.97	1.25	0.94	1.22	1.35	1.4	0.99	1.16	0.87	0.93	1.01	1.15	1.14	1.13	0.94	1.23	1.25	1.04	0.89	1.4	1.24	0.7	1.38	1.06	1.68	1.52	1.07	0.86	1.09	1.88	0.89	0.95	1.26	1.45	1.22	1.22	1.47	0.74	1.11	1.34	1.35	1.03	1.16	1.43	0.82
3-Hydroxyindole	1.31	1.15	1.44	1.4	1.64	1.04	1.19	1.77	1.14	1.13	0.93	1	0.72	0.95	0.99	1.38	0.77	0.41	0.85	1.01	0.98	0.84	2.03	0.96	0.59	1.04	0.61	0.73	0.65	1.01	0.73	1.27	0.82	2.59	0.96	1.27	0.9	0.8	0.82	0.98	0.59	0.54	0.85	1.08	0.83	0.69	0.83	1.59	0.76
3-Hydroxyisobutyrate	0.68	0.97	0.97	1.04	0.73	0.97	0.88	1.04	0.89	1	0.88	1.04	0.65	0.82	0.93	0.95	0.72	0.7	0.94	1.03	0.71	0.81	0.97	1.05	0.75	0.71	0.82	0.88	1.02	0.97	1.18	0.85	0.86	1.16	1.07	1	0.91	1.11	0.93	0.95	0.83	0.88	1.05	1.02	0.78	0.76	0.75	1.02	0.83
3-Indoxylsulfate	NA	1.17	NA	1.3	NA	1.01	NA	1.15	NA	0.94	NA	0.99	NA	1.22	NA	1.11	NA	0.61	NA	0.91	NA	0.93	NA	0.93	NA	0.88	NA	0.73	NA	1.05	NA	1.28	NA	1.91	NA	1.25	NA	0.85	NA	1.02	NA	0.77	NA	0.94	NA	0.72	NA	1.16	NA
3-Methoxytyrosine	0.89	1.23	0.96	1.1	0.85	1.14	0.83	0.97	1.22	1.11	0.91	1.01	0.97	1.25	0.94	0.94	0.64	1.14	0.98	0.95	0.92	1.17	1.05	1.23	0.65	0.62	1.03	0.97	1.04	1.21	0.92	1.08	1.12	1.14	1.21	1.03	0.98	0.96	1.1	0.97	0.68	0.84	1.04	0.97	0.89	1.54	0.8	0.89	0.95
3-O-Methylsphingosine (d18:1)	5.1	2.61	1.07	2.16	5.38	1.7	1.43	1.6	3.9	1.26	3.99	0.81	1.12	2.13	2.32	1.35	9	1.9	3.69	2.83	4.35	0.93	2.24	1.34	15.82	3.85	3.8	1.94	4.98	3.21	0.89	1.69	2.07	2.75	2.63	0.83	2.03	2.03	0.62	2.29	4.63	1.46	4.42	1.39	0.63	1.17	0.53	0.98	2.52
3-Phosphoglycerate (3-PGA)	1.32	1.28	1	1.82	0.74	1.15	0.81	1.36	0.87	1.31	1.06	1.48	1.11	2.15	0.62	1.43	0.76	1.33	1.16	1.18	0.69	1.23	0.71	0.77	0.6	1.01	0.74	0.72	1.2	1.07	0.93	0.98	0.76	0.89	1.35	1.2	2	1.07	0.75	0.69	1.11	0.91	0.87	0.45	0.88	0.88	0.87	1.52	1.14
4-Hydroxy-3-methoxyphenylglycol (HMPG)	0.65	1.04	1.13	1.06	0.67	1.1	0.95	0.98	0.78	1.07	1.01	1.15	0.68	1.06	0.88	0.87	0.86	1.04	0.9	1.03	0.77	1.02	0.97	0.99	0.8	1.03	1.03	0.95	0.78	0.97	0.98	0.93	0.9	1.11	1.1	0.92	0.86	0.96	0.9	0.87	0.82	1	1.14	1.05	0.65	0.89	0.83	0.83	0.95
4-Hydroxysphinganine (t18:0, Phytosphingosine), total	2.97	2.19	0.62	1.45	2.87	1.63	1.56	1.42	2.86	1.12	1.98	1.21	2.27	1.28	2.21	1.33	3.05	1.3	3.55	2.18	2.29	1.15	1.71	1.47	4.65	2.6	3.11	1.49	2.91	2.25	0.84	1.56	1.95	2.18	1.58	1.15	1.26	1.69	0.42	1.51	3.46	1.47	1.99	1.45	0.92	0.68	0.39	1.22	1.54
5-O-Methylsphingosine (d18:1)	4.2	2.69	0.99	2.16	4.68	1.52	1.72	1.24	3.14	1.4	2.81	0.89	1.03	1.99	1.63	1.43	7.21	1.67	3.73	2.14	4.36	1.15	1.33	1.29	12.43	2.79	3.7	2.35	4.93	2.04	0.72	1.19	2.34	2.35	2.11	0.85	2.24	1.97	0.76	2.05	4.83	1.82	3.76	1.23	0.72	1.25	0.25	0.82	2.2
5-Oxoproline	1.03	0.92	0.88	0.95	0.98	0.95	0.95	0.98	1.01	0.98	0.93	0.89	1.1	0.93	0.95	1.04	1.04	1	0.95	0.92	1.01	0.96	0.92	0.88	0.95	1.02	0.97	0.95	0.95	0.95	0.83	0.84	0.97	0.85	0.92	0.96	0.93	0.91	1	0.91	1.06	1.01	1.13	0.93	1.22	0.88	1.13	0.99	1.01
Adrenaline (Epinephrine)	0.33	0.62	0.31	0.9	0.13	1.62	1	0.67	0.83	1.51	0.23	0.51	0.28	1.24	0.44	3.68	0.66	0.81	0.8	0.92	1.58	1.03	0.34	0.65	1.9	0.51	0.63	0.67	0.58	1.55	1.01	1.33	0.63	1.18	0.98	0.94	0.36	1.29	0.71	1.65	1.62	1.11	0.85	1.08	0.8	0.98	0.4	0.79	0.23
Alanine	1.14	1.14	0.97	1.08	1.4	1.24	1.39	0.99	1.14	0.99	1.08	0.96	1.5	1.13	1.26	1.12	1.05	0.9	1.18	1.01	1.12	1.3	1.19	1.01	1.14	1.04	0.98	0.97	1.27	1.17	1.07	1.01	1.12	0.96	1.01	1.03	1.11	1.02	0.97	0.91	0.91	1.05	1.09	0.84	1.2	1.02	1.15	0.8	1.15
Allantoin	0.94	0.96	0.95	0.73	1.05	1.06	0.96	0.76	0.85	0.55	1.01	1	0.99	0.7	1.04	0.97	0.98	1.19	1.29	1.09	0.84	0.91	1.1	0.88	1.01	0.91	0.97	0.84	0.81	0.79	0.84	1.16	0.8	0.68	1.18	0.87	0.88	0.95	1.02	1.1	0.83	1	1.26	0.78	1.01	0.87	0.89	1.17	1.11
alpha-Tocopherol	1.69	1.14	1.08	1.4	1.59	1.18	1.17	0.93	1.34	1.34	1.15	1.08	1	0.86	1.2	1.1	1.56	0.83	1.57	1.25	1.54	0.98	1.34	0.96	1.75	1.41	1.62	1.37	1.33	1.18	1.06	1.41	1.38	1.41	1.27	1.29	1.3	1.22	0.94	1.21	1.75	0.9	1.39	1.26	0.82	0.71	0.81	0.88	1.32
Androstenedione	0.54	0.9	1.22	1.04	1.29	2.93	1.44	1.35	1.97	3.71	1.62	2.42	0.97	2.05	0.62	2.35	0.83	1.07	0.43	0.83	0.85	2.04	0.54	1.5	0.51	0.26	0.64	1.3	1.06	1.8	0.76	0.93	0.61	1.29	0.63	1.63	1.09	1.27	0.99	0.72	0.87	0.97	0.82	0.92	0.52	1.36	1.34	1.39	0.79
Arachidonic acid (C20:cis[5,8,11,14]4)	2.06	1.28	1.24	1.25	2.05	1.17	1.57	1.04	1.98	1.25	1.31	1.04	1.2	1.06	1.46	1.36	1.89	0.95	1.62	1.35	2.26	1.05	1.31	1.1	2.22	1.32	2.16	1.31	1.87	1.48	1.16	1.36	1.8	1.56	1.47	1.31	1.44	1.25	1.1	1.17	1.42	0.99	1.53	1.34	1.04	1.13	0.78	1.18	1.25
Arginine	1.14	1.06	1.11	0.93	1.12	1.08	1.15	0.96	1.06	1.01	1.03	0.98	1.12	1.29	1.05	1.16	1.12	1	1.12	0.85	0.99	1.1	1.07	1.04	0.83	0.98	0.94	0.89	1.13	1.16	1.16	1.04	1.04	1.05	0.96	1.17	1.07	0.89	0.88	0.96	0.91	1.22	0.87	0.88	1.02	0.93	1	0.88	1.15
Ascorbic acid	0.94	1.03	1.08	0.96	1.05	0.96	1.06	0.87	0.77	0.68	1.04	0.91	1.03	0.93	0.87	0.82	1.06	0.95	1.14	0.93	0.78	0.97	1.03	0.96	1.14	0.97	1.01	0.98	0.62	1.08	0.93	1.07	0.87	0.7	0.95	1.06	1.07	0.9	1.1	1.01	0.93	0.95	1.04	0.88	0.96	0.58	1.02	0.8	1.44
Asparagine	1.15	0.87	0.75	0.99	1.24	1.32	1.24	0.93	1.09	1.04	0.99	1.19	1.05	0.98	1.11	1.03	1.09	0.82	1.02	0.86	1.07	0.91	0.95	0.88	0.83	1.01	0.98	0.78	0.98	1.01	0.91	0.83	1.22	0.96	0.95	0.89	1.08	0.89	0.85	0.74	1.06	1.18	1.07	0.89	0.9	1.05	1.02	0.86	0.93
Aspartate	1.36	1.2	1.16	0.65	1.16	1.03	1.2	0.98	1.15	1.18	1.06	1.34	0.77	1.21	1.06	1.07	1.55	1.3	1.14	0.72	0.81	1.09	1.14	0.93	1.71	1.13	1.34	1.1	0.94	0.82	1.04	1.04	1.36	1.21	1.15	0.66	1.11	0.63	0.77	0.55	1.45	1.3	1.33	0.94	1.27	1.16	1.19	0.85	1.23
Behenic acid (C22:0)	1.53	1.24	1.22	1.26	1.46	1.35	1.33	1.02	1.9	1.12	1.43	1.01	1.42	1.15	1.23	0.98	2.04	1.14	1.89	1.12	2.27	0.9	1.25	1.01	2.34	1.5	1.82	1.22	1.81	1.28	1.01	1.44	1.38	1.57	1.54	0.92	1.32	1.17	0.96	1.04	2.05	1.16	1.93	1.29	0.83	0.96	0.61	0.87	1.23
beta-Sitosterol, total	2.58	1.58	1.78	1.43	3.01	1.57	1.56	1.41	2.85	1.47	1.3	0.82	2.49	1.79	1.87	1.25	3.46	1.34	2.06	1.52	3.1	1.51	1.89	1.12	2.62	1.23	1.94	1.36	2.28	2.21	1.01	1.29	1.78	1.37	1.31	1.3	1.47	1.42	0.92	1.06	1.72	1.06	1.48	1.17	1.26	1.13	0.71	1.15	1.42
Campesterol, total	1.81	1.38	1.47	1.53	2.28	1.21	1.24	1.24	2.56	1.42	1.21	0.88	1.92	1.15	1.65	1.12	2.65	1.15	1.82	1.26	2.99	1.24	1.61	1.11	2.4	1.39	1.85	1.24	2.13	1.8	1.08	1.37	1.51	1.33	1.35	1.22	1.55	1.19	0.95	1.03	1.51	0.98	1.43	1.47	1.02	0.77	0.7	1.07	1.41
Ceramide (d18:1,C24:0)	1.61	1.34	1.29	1.51	1.71	1.31	0.87	1.23	2.03	1.64	1.57	1.16	1.93	1.1	1.19	1.34	1.94	0.89	1.79	1.29	1.66	1.03	1.19	1.08	2.39	1.29	1.82	1.48	1.73	1.66	0.91	1.71	1.49	1.61	1.55	1.55	1.46	1.42	1.14	1.42	1.75	0.96	1.56	1.36	1.18	1.06	1.23	1.2	1.19
Cholesterol, total	1.83	1.11	1.17	1.17	1.73	1.14	1.38	1.16	1.75	1.13	1.52	1	1.15	1.07	1.39	1	1.88	0.93	1.45	1.18	1.92	1.04	1.22	1.14	2.03	1.32	1.73	1.36	1.77	1.4	0.96	1.31	1.61	1.24	1.42	1.21	1.36	1.11	1.1	1.33	1.55	1.03	1.51	1.16	0.89	0.97	0.51	0.97	1.35
Cholesterylester C20:4	0.83	0.95	1.56	0.95	0.61	1.04	1.04	0.91	1.35	0.52	1.66	1.02	0.86	0.87	0.52	0.99	1.5	1.05	1.92	1.02	1.73	0.94	1.22	0.75	1.2	1.13	1.9	1.06	0.81	0.96	0.76	1.07	1.33	0.75	1.01	1	0.77	0.99	0.83	0.88	0.88	0.99	0.73	1.1	0.89	0.98	1.01	0.91	1.22
Cholesterylester, total	1.09	1.21	1.04	1.02	0.77	1.09	0.93	0.8	1.1	0.93	1.14	0.9	0.59	1.19	1.03	1.07	1.03	1.08	1.06	0.98	1.1	0.85	1.06	0.98	1.02	1.34	1.06	1.15	0.99	0.97	1.05	1.18	0.92	0.88	1.1	1.05	1.15	0.96	1.01	1.05	1.01	1.13	1.07	1.06	0.56	1	0.58	0.87	1.03
Cholic acid	0.92	0.78	1.54	0.65	0.64	0.48	1.08	0.92	1.9	0.24	1.24	0.84	0.9	0.64	1.05	0.42	0.53	1.17	1.08	0.42	0.6	0.11	1.43	1	0.44	1	0.66	0.62	1	0.53	2.67	1.31	1.03	0.73	2.5	1.04	0.7	0.62	1.55	1.13	0.62	1.35	1.06	0.71	1.41	0.46	0.17	0.93	1.15
Choline plasmalogen (C18-vinyl,C20:4)	1.85	1.05	1.25	1.11	1.23	0.8	1.13	0.92	1.66	0.92	1.34	0.91	0.72	0.81	1.12	0.88	1.54	0.68	1.7	1.21	1.65	0.9	1.33	0.94	1.98	1.33	1.39	1.11	1.24	1.01	1.04	1.23	1.21	1.02	1.38	1.04	1.5	1.26	1.01	1.23	1.54	1.02	1.46	0.96	0.55	0.62	0.56	0.89	1.06
Choline plasmalogen (C36:2) (putative)	1.58	1.18	1.08	1.23	1.33	0.98	1.28	1.13	1.75	1.14	1.29	1.1	1.2	1.07	1.19	1.06	1.75	0.88	1.53	0.96	1.75	0.96	1.45	0.99	1.93	1.3	1.62	1.1	1.25	1.26	1.04	1.4	1.52	1.24	1.25	1.13	1.22	1.04	1.02	1.1	1.44	0.99	1.31	0.98	1.05	0.7	0.73	0.85	1.17
Citrate	0.77	1.09	0.82	1.08	1.04	1.05	0.91	0.98	0.87	0.91	0.83	1.09	0.85	1.01	0.87	1.1	0.79	0.99	0.92	1.09	0.73	1.02	0.85	0.96	1.06	0.86	0.97	1.02	0.91	0.86	0.99	1.01	0.92	1.01	0.98	0.91	0.95	0.96	0.94	1.05	1.17	0.91	0.92	0.97	1.05	0.93	0.92	1.08	0.89
Citrulline	0.89	0.96	1.21	0.96	0.91	1.05	1.05	1.2	0.94	0.82	0.94	1	1.06	0.99	0.97	1.05	0.9	0.76	0.91	1.06	0.88	0.8	0.93	1.06	0.94	0.91	1	0.9	1	0.98	1.13	0.87	0.97	0.94	0.99	1.17	0.98	0.96	0.96	0.96	1.09	1.09	1.05	0.91	1.07	0.86	1.02	0.99	0.93
Coenzyme Q9	1.75	0.93	1.02	1.11	1.73	0.89	1.16	1.47	1.08	1.38	1.14	1.06	1.78	0.7	1.34	1.16	1.5	0.68	1.81	1.06	1.7	0.95	1.15	0.96	2.53	1	1.66	1.16	1.48	1.05	1.03	1.37	1.39	1.05	1.4	1.27	1.03	1.23	0.92	1.31	1.46	0.85	1.17	1.01	1.41	0.73	1.4	0.96	1.2
Corticosterone	1.01	0.93	1.18	0.77	0.32	0.83	0.92	0.65	0.37	0.46	1.54	0.78	0.73	0.63	0.53	0.3	1.05	0.72	0.39	0.54	0.17	0.63	1.41	1.02	0.74	0.28	0.29	0.96	1.05	0.62	0.78	0.47	0.38	0.39	0.58	0.75	0.76	0.7	0.91	0.63	0.24	0.99	1.08	1.31	1.16	0.6	1.28	0.98	1.43
Creatine	1.08	0.88	1.19	1.06	1.07	0.97	1.34	1.08	1.31	0.68	1.19	1.02	0.85	1.07	1.07	1.08	1.04	0.91	1.3	0.97	1.14	0.99	1.24	0.94	1.06	1.14	1.01	1.08	1.08	1.09	1.23	1.25	1.18	1.18	1.19	1.06	1.12	1.15	1.16	0.98	1.16	1.14	1.17	0.86	0.88	0.98	1.22	0.93	0.98
Creatinine	0.74	0.89	0.86	1.01	0.82	0.9	0.74	1.06	0.89	0.85	0.81	1.02	0.68	1.08	0.8	0.96	0.81	0.85	0.86	1.09	0.81	0.93	1.05	1.04	0.76	0.74	0.87	1.02	0.87	0.89	0.95	1.07	0.89	0.92	0.91	1	0.8	0.84	0.86	1.18	0.8	0.87	0.89	1.02	0.81	0.85	0.86	1.05	0.77
Cysteine	1.47	1.28	1.26	1.13	1.24	1.12	1.06	1.07	1.19	1.04	1.12	1.03	1.09	0.96	1.11	1.1	0.8	0.71	1.18	1.11	1.28	0.96	1.1	1.07	1.01	1.07	1.14	1.2	1.12	1.25	0.96	1.08	1.17	1.05	1.19	1.04	1.24	1.06	1.05	1.12	0.85	0.86	1.32	1.03	1.1	1.09	1.31	1.07	1.22
Cystine	1.18	1.33	1.22	1.06	1.03	1.35	1.18	1.47	1.33	0.94	1.13	0.97	1.04	1.04	1.19	1.38	0.69	0.78	1.49	1.3	1.55	0.93	1.37	1.16	0.92	0.91	1.53	1.03	1.36	1.43	1.09	0.93	1.07	1.04	1.04	1.12	1.08	1.08	1.16	1.18	0.8	0.87	1.89	1.09	0.89	1	1.45	1.1	1.06
Cytosine	1.06	0.95	0.83	1.01	0.8	0.86	1.13	0.9	1.04	0.91	0.87	1	0.96	0.81	0.99	1.04	1.25	0.94	1.21	0.94	0.71	0.74	0.98	0.99	1.19	1.02	1.16	1.03	0.68	0.77	0.82	0.98	0.65	0.91	1.06	0.94	0.99	1.12	0.95	1.08	1.12	1.41	1.05	1.06	0.67	0.89	0.89	0.99	0.49
DAG (C18:1,C18:2)	1.85	0.73	1.13	1.16	3.79	0.88	1.83	1.57	2.99	1.89	0.86	1.4	3.06	0.69	1.63	1.43	2.87	0.55	1.66	1.1	2.75	0.89	1.21	1.22	3.1	0.59	1.74	1.29	2.59	1.53	1.44	1.63	2.22	1.91	1.39	1.77	1.46	1.49	0.91	1.06	1.78	0.68	1.54	1.02	3.6	1.03	3.09	1.53	1.27
Deoxyribonucleic acids, total	1.09	0.91	0.85	1.01	0.7	0.94	1.07	0.87	0.83	0.97	0.91	1.06	1	0.83	0.94	1	1.2	1.06	1.26	1.01	0.92	0.83	0.95	1	1.43	1.16	1.04	1.04	0.68	0.83	0.93	1.01	0.62	0.88	1.02	0.75	0.99	1	1.07	1.04	1.27	1.36	0.94	0.98	1.01	0.92	0.96	0.89	0.61
dihomo-gamma-Linolenic acid (C20:cis[8,11,14]3)	2.16	1.77	1.17	1.16	4.48	1.76	2.04	1.48	3.23	1.86	1.5	1.17	3.64	1.2	1.88	1.43	3.01	1.1	1.83	1.41	2.89	1.8	1.65	1.07	3.6	1.5	2.22	1.34	3.15	2.02	1.07	1.03	1.96	1.65	1.52	1.36	1.18	1.3	0.83	1.2	1.72	2.1	1.26	1.22	2.35	1.88	1.42	1.45	1.25
Docosahexaenoic acid (C22:cis[4,7,10,13,16,19]6)	1.6	1.06	0.9	1.23	2.14	1.28	1.47	1.07	1.67	1.25	1.08	1.06	1.28	1.16	1.23	1.27	1.48	0.99	1.43	1.06	2.03	1.14	1.07	1.2	2.4	1.28	1.89	1.26	1.59	1.85	1.1	1.16	1.56	1.57	1.22	1.37	1.15	1.42	0.85	1.2	1.49	1.1	1.42	1.15	1.04	1.39	0.72	1.14	1.26
Docosapentaenoic acid (C22:cis[7,10,13,16,19]5)	1.5	1.03	1.12	1.27	3.86	1.04	1.6	1.02	2.72	1.43	0.87	1.19	2.27	0.93	1.44	1.33	2.12	1.18	1.95	1.18	2.28	1.1	1.19	1.21	2.89	1.26	2.18	1.19	2.26	1.74	0.78	1.13	1.88	1.41	1.29	1.51	1.18	1.15	0.82	1.14	1.38	1.11	1.56	1.44	1.2	1.16	0.98	1.05	1.43
Dodecanol	1.25	0.85	0.73	0.93	1.19	1.49	0.89	0.95	1.68	1.41	1.47	1.2	0.87	0.94	1.08	1.18	1.1	1.03	1.66	1.32	1.17	1.07	1.28	1.64	1.27	1.08	1.39	1.09	1.23	1.2	0.94	1.5	1.53	1.1	1.22	0.86	1.15	1.31	1.14	1.22	1.14	0.9	1.11	0.93	1.09	1	1.16	0.97	1.19
Dopamine	1.07	1.5	0.92	1.63	1.29	1.97	1.04	1.18	1.2	1.77	0.85	1.81	1.7	2.69	0.86	1.36	1.9	1.66	1.33	1.51	1.29	1.99	1	1.34	2.68	3.43	0.93	1.27	1.25	1.43	1.38	0.98	1.13	1.15	1.27	1.23	1.37	1.83	1.3	1.35	3.21	1.62	1.55	1.08	2.56	1.6	1.62	1.18	0.96
Eicosaenoic acid (C20:1) No 02	1.37	0.66	1.41	0.97	0.92	0.62	1.29	1.13	1.47	0.85	1.63	1.24	0.96	0.55	1.46	1.16	1.45	0.67	1.66	1.59	2.45	0.5	1.49	1.08	1.47	0.6	1.7	1.09	1.81	1.16	1.4	1.37	1.94	1.26	1.4	1.51	1.33	1	1.1	1.27	0.57	0.37	1.56	1.32	1.51	0.61	2.3	1.39	1.32
Eicosanoic acid (C20:0)	1.27	0.96	1.25	0.91	1.43	0.87	1.31	0.97	1.62	1.15	1.45	1.27	1.27	0.65	1.63	1.01	1.03	0.72	2.09	0.82	2.06	0.59	1.34	1.08	2.04	0.98	1.76	1.1	1.77	1.05	1.37	1.65	1.6	1.4	1.63	1.07	1.03	0.66	1.08	1.1	1.47	0.73	1.58	0.92	1.52	0.78	0.97	0.85	1.13
Elaidic acid (C18:trans[9]1)	2.18	1.43	1.17	1.36	2.08	1.24	1.31	1.09	2.32	1.54	1.07	1.14	2.59	1.1	1.39	1.15	2.61	1.16	1.65	1.44	2.73	1.51	1.26	1.43	3	1.22	2.02	1.47	2.03	2.41	1.13	1.22	2.38	2.12	1.18	1.7	1.58	1.88	1.12	1.78	1.77	1.01	1.5	1.59	2.75	1.37	1.61	1.67	1.9
Erythronic acid	0.84	1.07	0.99	1.05	0.96	1.57	1.27	1.01	1.13	1.15	1.06	1.32	1.2	0.84	1.21	1.34	0.93	0.73	1.17	1.09	1.09	1.14	1.46	1.27	0.79	0.75	0.98	0.92	1.03	1.02	0.94	1.37	1.1	0.9	1.38	1.12	1	1.01	0.88	1.13	0.8	0.54	0.93	0.87	1.02	0.71	1.14	1.31	0.94
erythro-Sphingosine (d18:1)	3.31	1.95	1.45	1.39	3.05	1.52	1.7	1.19	3.26	1.08	3.32	0.98	0.95	1.54	1.7	1.34	5.84	1.54	5.02	1.77	5.06	1.15	1.29	1.2	8.92	2.69	2.92	1.57	2.99	1.64	0.88	1.1	2.2	1.34	1.93	0.97	2.13	1.66	0.89	2.1	3.72	1.6	3.71	1.42	0.58	0.89	0.19	0.82	2.5
Ethanolamine plasmalogen (C39:4)	1.68	1.31	1.17	1.29	1.32	0.98	0.92	1.07	1.49	1.08	1.28	1.03	0.73	0.97	1.35	0.98	1.41	0.83	1.48	1.23	1.47	1.1	1.22	1.08	1.93	1.46	1.48	1.09	1.12	1.2	1.17	1.06	1.1	1.06	1.28	1.07	1.47	1.23	1.15	1.15	1.47	1.09	1.42	1.01	0.51	0.63	0.57	0.97	1.55
Ethanolamine plasmalogen (C39:5)	1.72	1.09	1.23	1.08	1.47	0.9	1.04	0.89	1.53	0.91	1.53	0.86	0.72	0.82	1.25	0.88	1.48	0.7	1.64	1.06	1.55	0.95	1.33	0.9	1.8	1.24	1.56	1.17	1.37	1.05	1.02	1.09	1.31	0.94	1.19	1.02	1.74	1.16	1.15	1.1	1.59	1.06	1.54	0.93	0.62	0.72	0.56	1	1.78
Fructose-6-phosphate	1.44	0.88	1.38	0.94	1.69	0.96	1.62	1.12	1.43	1.21	0.8	1.02	1.13	1.1	1.2	1.17	1.14	0.99	1.52	0.7	1.63	1.41	0.85	1.05	1.85	1.37	1.25	1.44	1.04	1.03	1.82	1.28	1.7	0.93	1.15	0.96	1.25	0.82	1.26	1.14	1.49	0.93	1.14	1.07	1.13	0.75	1.25	1.03	1.48
Galactose, lipid fraction	2.11	2.13	0.98	1.25	1.51	1.3	1.17	1.14	1.88	1.45	1.35	1.27	0.87	1.5	0.77	1.37	2.47	1.36	2.39	1.45	2.37	1.33	1.32	1.08	2.53	2.08	1.84	2.07	1.85	1.7	1.33	1.72	1.8	1.6	1.43	1.29	1.53	1.49	1.08	1.4	1.75	1.3	1.8	1.39	0.72	1.41	0.73	1.17	1.4
gamma-Linolenic acid (C18:cis[6,9,12]3)	3.94	1.42	1.74	1.08	8.32	1.3	3.02	1.39	6.29	4.03	1.59	1.26	4.21	1.14	2.57	1.57	5.42	1.23	2.75	1.24	7.63	2.11	1.88	1.32	5.31	1.1	3.97	1.4	11.37	3.02	2.26	1.69	4.32	3.66	2.33	1.93	2.6	1.86	2.12	2.26	1.98	0.83	2.07	1.5	3.02	1.77	1.34	1.02	3.95
Glucosamine	0.6	0.89	0.74	1.94	0.78	0.76	1.62	0.71	0.94	0.52	0.75	1.02	1.23	0.48	0.88	1.08	0.76	1.14	0.91	0.3	0.81	0.77	0.82	1.08	1.04	0.81	0.73	0.67	0.86	0.55	0.82	0.68	0.55	0.5	0.85	1.22	0.8	1.48	0.76	2.21	0.97	1.07	1.16	0.86	1.09	1.14	1.2	0.38	1.26
Glucose	0.79	1.08	1.08	1.07	1	0.71	0.91	0.76	0.65	0.51	0.92	1.22	0.92	0.9	0.99	0.83	0.83	1.04	1.39	0.98	0.79	0.85	0.97	0.79	1.49	0.77	1.21	0.98	0.65	0.72	1.07	1.13	0.79	0.62	1.03	0.99	0.9	0.92	1.39	0.93	0.69	1.06	1.15	0.79	0.81	0.55	1.26	0.84	1.66
Glucuronic acid	1.46	1.86	1.35	1.59	2.28	1.86	2.64	1.57	2.46	1.52	2.25	1.52	3.16	1.81	2.09	1.76	3.41	2.17	1.91	2.4	2.4	1.58	2.39	2	2.74	1.16	1.62	1.07	1.68	1.39	2.78	1.73	2.84	1.49	2.01	1.4	2.09	1.33	1.87	1.44	2.28	1.02	2.04	1.23	5	2.02	3.15	2	1.59
Glutamate	1.03	1	0.91	0.99	1.55	1.09	1.01	1.04	1.32	1.1	1.07	1.06	1.54	1.16	1.07	0.91	1.41	1.01	1.12	1	1.42	1.01	1.1	1.03	1.3	0.96	1	0.98	1.18	1.02	0.93	1.13	1.12	1.12	1.01	1.07	1.15	0.95	0.94	0.91	1.39	0.89	1.1	0.84	1.22	1.04	0.84	0.97	1.12
Glutamine	0.94	1.04	0.77	1.12	0.95	1.01	0.98	1.04	0.82	0.75	0.78	0.89	0.98	0.93	0.87	1.04	0.76	1.01	0.81	1.17	0.95	0.81	0.86	1.12	0.78	1.06	1.03	1.01	0.96	0.95	0.88	0.92	0.88	0.88	0.95	0.9	0.81	1.1	0.78	1.12	0.92	1.24	1.01	0.92	1.11	1.03	1.03	1.11	0.78
Glycerol phosphate, lipid fraction	4.91	3.15	1.63	1.99	3.3	1.78	2.19	1.58	3.78	1.59	1.85	0.97	2.12	1.82	0.75	1.81	5.1	1.59	4.13	2.74	11.76	1.73	2.52	1.38	8.66	2.98	6.73	3.48	5.68	2.36	1.16	2.02	2.93	2.9	2.68	1.74	1.87	2.66	1.08	2.2	3.44	1.67	3.48	2.06	0.92	1.52	1.3	1.3	1.36
Glycerol, lipid fraction	2.85	1.06	1.21	1.39	5.37	0.8	2.36	1.68	2.92	1.71	1.06	1.11	4.51	0.74	1.83	1.39	3.07	0.68	2.11	1.01	5.26	1	1.41	1.48	3.46	0.48	1.63	1.26	4.28	1.53	1.18	1.34	2.88	1.62	1.16	1.32	1.3	1.39	0.81	1.93	1.69	0.7	1.52	0.96	5.21	1.61	1.97	1.52	2.08
Glycerol, polar fraction	0.93	1.04	0.96	0.9	1.16	1.02	0.91	1	0.9	1.01	0.77	1.06	0.99	1.03	1.02	1.17	1.18	1.15	0.91	1.04	0.91	0.95	0.96	0.94	1.25	0.88	1.11	0.95	1.18	1.05	1.02	0.9	1.02	0.96	1.29	0.98	1.16	0.98	1.08	0.97	1.19	0.9	1	1.16	1.23	0.94	1.1	1.03	0.96
Glycerol-3-phosphate, polar fraction	1.49	1.09	1.08	1.29	1.36	1.16	1.17	1.05	1.41	1.19	1.09	1.07	1.37	1.12	1.18	1.28	1.52	1.11	1.6	1.06	1.24	1.14	1.12	1.1	1.83	1.61	1.29	0.94	1.26	1.17	1.08	1.12	1.15	1.24	1.29	1.1	1.22	1.12	0.87	1.02	1.83	1.39	1.39	1.08	1.1	1.17	1	0.98	1.22
Glycine	1.29	1.12	1.12	1.11	0.94	0.99	1	1.1	1.11	0.94	1.01	0.91	1.09	1.02	1.04	1.13	0.77	0.65	0.99	1.16	1.22	0.9	1.04	1.02	0.86	0.83	1.16	1.12	1.17	1.05	0.97	1.03	1.11	0.9	1.07	0.94	1.06	1.05	0.89	1.12	0.62	0.75	1.22	0.93	0.88	0.81	1.05	1	1
Glycochenodeoxycholic acid	0.65	0.26	0.69	0.37	0.42	0.24	0.52	0.8	0.96	0.55	0.81	1.06	0.57	0.37	0.67	0.3	0.63	0.67	0.88	0.3	0.52	0.77	1.12	1.41	2.26	1.33	2.7	0.54	0.53	0.23	0.97	1.36	1.04	0.64	0.88	0.95	0.85	0.53	0.91	0.54	1.01	2.39	1.32	1.74	0.87	0.24	0.59	0.48	0.52
Glycolate	0.94	1.09	1.14	1.09	1.04	1.3	1.19	0.94	0.95	1.05	0.99	1.14	0.76	1.17	1.01	1.19	1.02	1.03	1.14	0.95	0.93	1.08	1.01	1.06	1.19	1.12	1.31	1.19	0.95	0.78	0.97	0.85	1.09	1.19	1.08	0.75	1.34	0.83	1.03	1.1	1.09	1.08	1.18	1.09	1.52	0.99	0.98	1.07	1.15
Heneicosanoic acid (C21:0)	1.23	1.24	1.2	1.28	1.52	1.01	1.38	1.31	1.71	1.25	1.48	1.13	1.05	0.9	1.15	1.17	2.02	0.93	1.43	0.83	1.76	1.02	1.28	1.11	1.55	1.27	1.22	0.99	1.61	1.11	1.03	1.25	1.32	1.65	1.55	1.45	0.84	1.02	1.26	0.76	1.2	1.01	1.6	0.93	1.37	0.92	0.9	1.13	1.1
Heptadecanoic acid (C17:0)	1.83	1.11	1.21	1.02	1.98	0.91	1.9	1	1.93	1.1	1.29	1.3	1.77	0.87	1.7	1.41	1.75	0.71	1.71	1.19	2	0.71	1.36	0.93	2.05	0.92	2.23	1.19	2.15	1.4	1.28	1.44	2.14	1.38	1.47	1.17	1.41	1.09	1.02	1.41	1.17	0.72	1.74	1.14	1.54	0.82	1.24	0.98	1.6
Hexadecanol	1.06	1.45	1.16	1.04	1.06	1.14	0.91	0.94	0.94	1.07	1.24	1.04	0.87	0.81	0.91	1.2	1.03	1.06	1.32	1.09	1	1.21	0.86	0.81	1.21	1.12	1.19	1.13	1.01	1	0.87	1.06	1.12	1.15	1.11	1.11	0.82	0.99	1.03	1.1	1.05	1.05	0.91	1.16	0.81	0.94	0.8	0.95	1.08
Hippuric acid	1.26	1.03	1.02	1.1	1.88	1.54	0.85	1.41	1.44	1.2	0.97	0.81	1.82	1.35	1.08	1.23	1.79	0.97	1.65	1.13	1.25	0.98	1.47	1.15	1.15	0.88	0.73	0.71	1.26	0.71	0.97	1.17	1.82	1.15	1.75	1.23	0.82	0.9	1.08	0.91	0.68	0.87	1.09	0.89	2.6	0.98	0.87	0.98	0.55
Histamine	0.79	0.88	0.7	0.86	0.57	0.86	1.08	1.05	0.55	0.97	0.7	1.52	0.85	1.38	1.04	1.2	0.62	0.96	0.92	1.06	0.95	1.23	0.75	1.02	0.88	0.78	1.3	0.83	1	1.06	0.95	0.69	0.5	0.69	1.07	1.01	0.86	0.63	0.44	0.77	0.75	0.86	0.53	0.69	0.79	0.74	0.72	1.51	1.08
Histidine	1.72	1.68	1.22	1.24	1.62	1.56	1.38	1.22	1.39	0.86	0.99	0.97	1.79	1.41	1.18	1.32	1.67	1.41	1.13	1.23	1.73	1.49	1.34	1.29	2.22	2.26	1.59	1.44	1.12	1.16	1.19	0.98	1.23	0.9	1.2	1.21	1.28	1.25	1.06	0.92	1.81	1.87	1.24	1.08	1.38	1.44	1.44	1.16	1.17
Homovanillic acid (HVA)	0.6	1.11	0.89	1.07	1.24	0.95	0.82	1	1.02	1.06	0.95	1.03	0.82	1.2	1.45	1.34	1.01	1.04	0.99	1.22	0.71	1.02	1.62	0.97	0.84	0.97	0.84	0.94	0.63	0.75	0.9	0.86	0.99	0.97	1.06	1.06	0.88	1.03	1.31	0.98	0.78	0.99	1.08	0.99	0.9	1.02	0.73	1.36	0.82
Indole-3-acetic acid	0.81	0.93	1.03	0.75	0.64	1.01	0.67	1	0.83	1.05	0.87	1.3	0.59	0.61	0.8	1	0.67	0.66	0.92	0.93	0.53	0.62	1.19	1.08	0.6	0.84	0.55	0.85	1.02	1.13	0.97	0.89	1.16	1.47	1.08	1.44	1.27	1.3	0.81	1.35	0.66	0.53	0.81	0.92	0.93	0.58	0.65	0.74	0.83
Indole-3-lactic acid	0.46	0.93	0.81	1.19	0.65	0.81	0.91	1.11	0.94	2.11	0.89	0.97	0.83	1.14	0.82	0.97	0.71	0.61	0.96	1.17	1.01	0.82	0.84	1.07	0.86	0.76	0.43	1.28	1.12	1.06	0.92	1.01	0.56	1.25	1.01	1.13	0.57	0.93	0.9	0.67	0.56	0.82	0.84	1.2	1.16	0.96	0.93	0.97	1.4
Isoleucine	1.12	0.94	1.04	0.93	1.37	0.99	1.19	0.98	1.27	0.92	0.87	1.05	1.05	0.92	1.11	1.2	1.15	0.88	1.03	1.01	1.13	1.02	1.05	1	0.88	1.12	0.99	0.93	1.13	1.23	1.02	0.88	1.14	1.16	0.98	1.1	0.95	0.93	0.86	0.98	1.05	1.08	1.08	0.8	1.01	1.09	0.96	0.99	1.14
Isopalmitic acid (C16:0)	1.47	1.12	1.07	1.19	1.42	0.97	1.22	1.1	1.61	1.04	1.11	1.12	1.06	1.05	1.91	1.42	2.08	0.73	1.29	1.33	2.02	0.84	1.03	1.19	1.89	0.98	1.56	1.32	2.25	1.14	0.94	1.42	1.71	1.12	1.44	1.32	1.3	1.15	0.53	1.29	1.14	0.73	1.48	1.43	1.36	0.7	1.09	1.26	1.51
Ketoleucine	0.72	1.07	0.94	0.89	0.67	0.91	0.89	0.89	0.69	0.81	0.85	1.16	0.77	0.78	0.84	1.04	0.83	0.73	0.86	0.87	0.82	0.97	0.88	0.77	0.89	1.02	0.8	1.15	0.93	1.27	0.96	0.9	0.94	0.95	0.94	1.14	1.24	0.87	0.82	1.12	0.65	0.92	0.85	0.91	0.8	1.07	1	1.03	0.95
Kynurenic acid	0.73	0.97	1	0.97	0.88	0.76	0.88	0.89	0.72	0.81	1	1.01	0.75	1.23	0.85	0.89	0.41	0.89	0.88	0.77	0.77	0.71	0.69	1.15	0.77	0.99	1.12	0.76	0.9	0.82	1.63	1.18	1.05	1.06	1.63	1.17	1.04	0.8	1.11	0.96	0.68	0.93	1.01	0.93	1.25	1	0.75	1.08	0.91
Lactate	1	1.15	1	1.3	0.71	0.92	0.88	0.88	0.74	0.96	1.14	1.07	0.75	1.13	1.1	1.14	0.96	1.08	0.95	1.2	0.76	1.14	0.97	0.8	1.3	1.1	0.93	1.13	0.81	0.86	0.95	0.91	0.75	0.87	1.09	1.08	1.16	1.06	0.91	0.99	0.97	1.15	1.07	1.03	0.97	0.97	1.14	0.98	0.96
Leucine	1.18	1.05	1.07	0.98	1.38	1.07	1.2	0.99	1.3	1	0.82	0.99	1.18	1.02	1.11	1.3	1.22	0.95	1	0.94	1.23	1.11	1.06	1.06	0.93	1.13	0.88	0.96	1.13	1.23	1.06	0.84	1.19	1.08	0.89	1.08	0.97	1.02	0.89	1.02	1.17	1.16	1.08	0.8	1.04	1.24	0.98	1.03	1.19
Lignoceric acid (C24:0)	1.6	1.32	1.27	1.41	1.42	1.32	1.4	1.02	1.86	1.13	1.56	1.02	1.18	1.02	1.29	1.26	2.06	1.25	1.84	1.42	2.3	1.09	1.36	1.03	2.4	1.47	2.1	1.45	1.51	1.59	0.93	1.38	1.69	1.36	1.55	1.29	1.36	1.48	1.08	1.24	1.89	1.11	1.99	1.26	0.87	1.17	0.67	0.98	1.19
Linoleic acid (C18:cis[9,12]2)	2.47	1.23	1.28	1.26	4.48	1.36	2.16	1.22	3.27	1.58	1.07	1.12	4.27	0.92	1.92	1.52	3.56	0.79	2	1.4	6.15	1.11	1.56	1.32	4.65	0.97	2.26	1.41	3.77	1.88	1.35	1.46	2.73	1.62	1.4	1.14	1.45	1.26	0.9	1.84	2.05	0.86	1.62	1.05	4.47	1.5	1.47	1.28	2.35
Lysine	1.68	1.36	1	0.96	0.76	1.19	0.99	0.96	0.68	0.84	0.85	0.94	1.09	1.11	0.74	1.16	1.33	1.18	0.95	1.02	0.8	1.14	0.72	0.97	0.97	1.25	0.91	1.03	0.68	1.08	0.92	0.89	0.69	0.83	0.8	0.99	0.75	1.01	0.84	0.83	1.09	1.39	0.88	0.91	0.94	1.07	0.93	0.87	0.97
Lyso PE (C22:0) (putative)	1.46	0.81	0.95	1.04	1.05	0.87	0.97	0.95	1.11	0.99	1.06	1.02	0.75	0.82	1.14	1.06	0.97	0.59	1.12	1.03	1.05	0.83	0.95	0.91	1.18	0.99	1.17	1.17	1.14	1.16	1.01	1.17	1.33	1	1.01	1.05	1.09	1.07	0.99	1.12	0.87	0.66	1.19	1.01	0.63	0.57	0.66	0.75	1.1
Lysophosphatidylcholine (C16:0)	1	0.91	0.97	0.93	0.9	1.01	1.12	0.97	0.96	0.83	1.12	0.84	1.16	0.95	0.88	1.03	1.22	1.1	0.8	1.19	1.05	1.26	1.04	0.87	1.36	0.8	1.17	1	0.99	0.89	1.13	0.75	1.02	0.92	1.05	1.01	1.09	0.85	1.09	1.02	1.16	1.06	0.97	0.85	1.05	0.98	0.99	1.24	1.02
Lysophosphatidylcholine (C17:0)	1.64	0.82	0.95	1.05	1.16	0.85	1.24	0.96	1.4	0.97	1.21	0.89	1.01	0.97	1.28	0.91	1.34	0.71	1.33	0.98	1.21	0.78	1.16	0.9	1.45	0.95	1.18	1.1	1.27	1.16	0.95	1.14	1.38	1.14	1.12	1.07	1.22	1.08	1.1	1.1	0.89	0.73	1.19	0.96	0.8	0.76	0.68	0.83	1.45
Lysophosphatidylcholine (C18:0)	0.94	1.06	0.99	1.01	0.99	0.96	0.98	0.99	0.98	1.01	0.98	0.96	0.96	1.03	0.98	1.01	1.02	0.98	0.98	0.97	0.99	0.97	1.01	1.02	0.98	0.99	1.02	1.04	0.95	0.98	1.02	0.99	0.93	1.02	1.04	1.03	0.97	1.03	1.02	0.98	0.95	1.02	0.97	1.04	0.94	0.99	1.01	1.02	1.02
Lysophosphatidylcholine (C18:1)	1.39	1.07	1.18	1.1	1.48	1.07	1.17	1.08	1.43	1.09	1.19	1.02	1.29	1.13	1.14	1.1	1.51	1.09	1.27	1.16	1.44	1.13	1.16	1.08	1.58	1.17	1.19	1.09	1.29	1.16	0.98	1.08	1.22	1.13	1.14	1.12	1.17	1.12	1	1	1.39	1.14	1.27	1.13	1.05	0.98	0.81	0.96	1.33
Lysophosphatidylcholine (C18:2)	1.21	1.12	0.96	1.06	1.41	1.1	1.08	1.03	1.25	1.23	1.05	0.98	1.17	1.07	1.09	1.11	1.16	1.1	1.15	1.06	1.21	1.15	1.1	1.01	1.3	1.15	1.13	1.07	1.15	1.15	1.06	1.03	1.21	1.09	1.09	1	0.96	1.02	0.96	1.01	1.37	1.21	1.21	1.11	1.08	0.97	0.89	1.02	1.09
Lysophosphatidylcholine (C20:4)	1.46	1.16	1.17	1.29	1.39	1.11	1.33	1.14	1.32	1.08	1.15	1.07	1.15	0.99	1.19	1.17	1.42	0.95	1.36	1.24	1.37	1.14	1.1	1.1	1.33	1.11	1.23	1.15	1.42	1.19	1.09	1.18	1.24	1.28	1.15	1.3	1.07	1.15	1.17	1.14	1.05	1.16	0.99	1.2	1.06	1.01	0.87	1.2	1.02
Lysophosphatidylethanolamine (C22:5)	1.04	1.44	1.27	1.24	1.93	1.24	1.14	1.2	0.92	1.05	0.65	0.95	1.03	1.46	1.1	1.08	1.41	1.97	1.23	1.53	0.97	1.4	0.98	1.05	1.55	2.15	1.04	1.31	1.51	1.65	0.72	0.96	1.03	1.23	1.14	1.39	1.15	1.25	0.86	1.9	1.31	1.83	1.22	1.46	0.9	1.12	0.72	0.9	0.86
Malate	0.75	1.32	1.15	1.05	1	1.49	1.06	1.21	0.77	0.98	1.16	1.37	0.73	1.01	0.87	1.43	0.97	1.74	1.26	1.74	0.69	1.45	1.03	1.01	1.12	1.58	1.01	2.07	0.81	1.02	1.07	1.01	0.84	0.75	1.23	1.38	1.22	1.43	0.97	1.15	1.21	2.04	0.96	1.59	1.09	0.79	0.98	0.99	1.32
Mannosamine	0.22	1.44	11.5	0.96	0.7	10.82	2.2	0.17	0.48	0.41	0.01	3.16	1.1	0.51	0.37	0.73	0.23	1.48	0.43	NA	0.17	1.09	0.19	2.71	6.44	0.92	2.16	19.76	1.05	0.96	0.43	0.71	0.21	1.37	2.14	0.12	0.78	10.5	0.33	8.13	1.67	5.29	0.03	0.81	0.31	2.33	0.36	15.59	1.11
Mannose	1.32	1.05	0.99	1.06	1.06	0.85	1.21	0.86	0.95	0.81	1	1.1	1.39	1.07	1.03	0.9	1.33	1.15	1.3	1.19	1.06	0.94	1.03	0.96	1.49	1.07	1.12	1.06	0.82	0.83	1.02	1.11	1.12	0.8	0.96	1.01	1.06	0.84	1.15	0.97	1.41	1.14	1.17	1.11	1.41	1.04	1.25	0.99	1.35
Metanephrine	0.59	0.92	0.78	1.24	0.34	1.2	0.63	0.92	0.53	1.08	0.62	0.96	0.29	1.07	0.85	1.17	0.87	0.94	0.83	1.15	0.72	0.81	0.56	1.18	1.1	0.73	0.8	1.19	1.13	1.6	0.95	0.68	0.65	1	0.98	0.76	0.74	1.11	0.73	1.1	0.99	1.07	1.03	1.15	0.84	0.69	0.75	1.14	0.53
Methionine	1.13	0.99	1.09	1.01	1.2	1.02	1.22	1.02	1.13	0.94	1.08	1	1.2	0.9	1.18	1.15	1.08	0.73	1.16	0.95	1.07	0.91	1.08	1	1	0.9	1.07	0.93	1.07	1.03	1.17	1.01	1.07	1.06	1.08	1.11	1.15	1.01	1.19	0.96	1.12	1.03	1.06	0.85	0.91	0.88	1.09	0.92	1.2
myo-Inositol	1.23	1.51	1.01	1.3	1.54	1.87	1.22	1.36	1.15	1.34	0.95	1.35	1.55	1.84	1.17	1.49	1.37	1.51	1.24	1.35	1.3	1.43	1.09	1.27	1.6	1.44	1.23	1.12	1.1	1.42	1.13	1.27	1.26	1.27	1.04	1.27	1.21	1.3	0.95	1.02	1.53	1.53	0.97	0.89	1.15	1.34	1.03	1.25	1.13
myo-Inositol, lipid fraction	1.57	1.58	1.19	1.17	1.41	1.38	1.39	1.04	1.58	1.2	1.34	0.79	0.89	1.38	1.16	1.2	1.32	1.32	1.7	1.52	2.37	1.21	1.39	1.27	2.42	1.79	1.79	1.67	1.66	1.53	1.04	1.3	1.53	1.36	1.44	1.16	1.37	1.34	1.06	1.25	1.49	1.21	1.63	1.26	0.92	1.24	0.73	1.27	1.31
myo-Inositol-2-phosphate, lipid fraction (myo-Inositolphospholipids)	3.65	2.71	1.1	1.89	2.01	1.52	1.21	1.32	3.22	2.49	1.21	1	1.44	2	1.23	1.69	6.87	1.71	4.2	2.39	5.33	2.06	2	1.42	4.17	4.27	2.83	3.73	3.56	2.94	0.99	3.86	2.17	2.88	2.38	2.3	1.53	2.22	0.97	2.16	3.15	2.14	3.62	1.91	0.69	2.16	0.94	1.24	1.44
Myristic acid (C14:0)	1.76	1.54	1.11	1.85	3.73	1.46	1.48	1.91	2.91	2.25	0.94	1.29	2.58	1.16	1.79	1.94	3.9	1.31	1.95	1.54	3.08	1.5	1.24	1.26	3.88	1.36	2.02	1.7	3.94	1.92	0.97	2.67	2.28	3.06	1.27	1.54	1.2	1.99	0.85	1.68	2.03	1.24	1.57	1.45	2.7	1.53	0.97	1.45	1.77
Nervonic acid (C24:cis[15]1)	2.21	1.5	1.2	1.5	1.63	1.43	1.19	1.09	1.76	1.42	1.34	1.03	1.24	1.61	1.12	1.1	2.37	0.99	1.92	1.48	2.28	0.89	1.28	1.1	2.28	1.7	1.82	1.28	1.49	1.74	0.8	1.26	1.26	1.44	1.41	1.02	1.31	1.4	1.19	1.03	2.05	1.36	1.98	1.21	0.85	1.07	0.64	0.96	1.04
Noradrenaline (Norepinephrine)	1.18	0.93	0.85	1.41	1.21	1.32	1.22	0.95	1.25	1.47	0.89	1.35	1.15	2.24	0.88	1.03	2.07	1.56	1.21	1.18	1.42	1.72	0.81	1.16	1.21	1.36	1	1.05	1.03	1.21	1.4	1.44	0.94	1.23	1.22	1.07	1.14	1.22	0.8	1.18	1.1	1.38	0.92	1.37	1.58	1.35	1.02	1.14	1.01
Normetanephrine	1.05	1.21	1.13	1.36	0.8	1.48	1.12	0.95	0.82	1.31	1.01	1.19	1.22	1.33	1.02	1	1.28	1.33	1.19	1.32	1.02	1.16	1.13	1.33	1.23	1.05	0.89	1.2	1.35	1.25	1.27	1.12	1.19	1.29	1.25	1.03	1.14	1.22	0.81	1.14	1.25	1.26	1.19	1.35	1.37	1.24	0.96	1.04	1.04
Oleic acid (C18:cis[9]1)	2.06	0.98	1.2	1.09	4.45	0.91	1.51	1.29	3.28	1.66	1.06	1.17	4.13	0.71	1.61	1.42	2.62	0.78	1.6	0.95	3.68	1.18	1.45	1.24	3.06	0.66	1.82	1.2	4.35	1.64	1.36	1.12	2.31	1.47	1.46	1.31	1.26	1.23	1.08	1.69	1.56	0.77	1.38	1.21	4.56	1.06	1.52	1.2	1.93
Ornithine	1.18	1.47	0.99	1.16	1.23	1.22	1.25	1.07	1.19	0.94	0.98	0.9	1.34	1.36	1.12	0.99	1.35	1.06	1.14	1.01	1.14	1.18	1.16	1.18	1.16	1.42	1.08	0.99	1.01	1.2	1.02	1.14	0.99	1.12	1.04	1.09	1.09	1.08	0.97	0.92	1.13	1.45	1.1	0.9	1.22	1.24	1.25	1.05	1.09
Palmitic acid (C16:0)	2.14	1.44	1.23	1.41	3.89	1.31	1.89	1.4	3.04	1.42	1.15	1.14	3.26	1.04	1.67	1.94	3.49	1.04	1.88	1.38	5.29	1.22	1.45	1.22	4.27	1.18	2.5	1.41	3.33	1.67	1.18	1.59	2.18	1.56	1.49	1.3	1.38	1.29	0.83	1.8	2	1.11	1.63	1.13	3.21	1.58	1.2	1.6	1.65
Palmitoleic acid (C16:cis[9]1)	1.49	1.22	1.06	1.1	4.87	1.29	1.17	2.01	2.83	2.36	1.12	1.23	3.09	0.79	1.56	1.21	3.52	1.53	1.73	1.45	3.38	1.72	1.31	1.3	5.22	1.31	2.14	1.21	2.59	1.91	1.05	1.8	2.49	2.74	1.32	1.72	1.32	1.54	1.28	1.42	2.33	1.33	1.34	1.8	3.02	1.25	1.25	1.34	1.53
Pantothenic acid	1.1	1.51	1.05	1.33	1.51	1.42	1.11	1.65	1.36	1.35	1.17	1.63	1.06	1.67	0.99	1.45	1.46	0.8	1.24	1.3	1.34	1.51	1.5	1.45	1.74	1.11	1.25	1.05	1.35	1.76	0.84	1.46	1.38	1.57	1.4	1.34	1.21	1.56	0.98	1.28	1.47	0.89	1.27	0.93	0.71	0.5	0.86	1.24	0.95
PC No 04 (putative)	1.78	0.83	1.27	1.02	1.12	0.82	1.33	0.94	1.58	1.11	1.31	0.87	1.24	0.72	1.43	0.96	1.42	0.61	1.64	1	1.4	0.66	1.45	0.84	1.57	0.84	1.81	1.03	1.44	1.11	1.04	1.25	1.38	1.27	1.43	1.09	1.29	1.01	1.06	1.12	0.9	0.66	1.28	0.89	0.99	0.64	1.04	0.9	1.38
Phenylalanine	1.18	0.98	1.08	1.05	0.99	0.96	1.05	0.96	1.01	1	1	0.95	1.09	0.89	1.02	1.02	0.98	0.85	0.96	0.95	0.95	0.89	1.08	0.95	0.95	0.98	0.98	0.99	0.94	1	0.83	1.03	0.85	0.97	1.05	1.08	0.99	1.09	1.1	1.11	0.92	0.94	0.92	0.86	0.94	0.99	1.05	0.96	1.05
Phosphate (inorganic and from organic phosphates)	1.29	0.99	0.97	1.03	1.48	1.16	1.13	1.06	1.52	1.15	0.84	1.12	1.61	1.21	1.14	1.09	1.1	1	1.15	0.98	1.6	1.16	1.12	1.08	1.33	1.17	0.97	1	1.37	1.23	1.11	1.06	1.38	1.17	1.07	1.04	1.29	1.15	1.15	0.91	1.13	1.18	1.09	0.92	0.93	1.03	0.89	0.9	1.08
Phosphate, lipid fraction	1.66	1.3	0.94	1.1	1.63	1.12	1.36	1	1.69	1.36	1.33	1.01	1.11	1.03	1.32	1.14	1.54	1.2	1.59	1.21	1.57	1.23	1.2	1.24	2.27	1.66	1.56	1.42	1.46	1.47	1.06	1.2	1.13	1.42	1.42	1.29	1.34	1.5	0.99	1.23	1.72	1.11	1.43	1.17	1	1.06	1.06	1.04	1.16
Phosphatidylcholine (C16:0,C16:0)	1.38	1.12	1.16	1.21	1.2	0.93	1.08	0.95	1.47	1.02	1.26	0.88	1.12	0.88	1.17	1.03	1.54	0.84	1.37	1.1	1.36	1.02	1.24	0.89	1.97	1.34	1.56	1.32	1.19	1.01	1.09	1.12	1.06	1.06	1.35	1.16	1.16	1.17	1.03	1.04	1.51	1.12	1.36	1.01	0.86	0.73	0.75	0.94	1.02
Phosphatidylcholine (C16:0,C18:2)	1.38	1.19	1.12	1.12	1.56	1.07	1.23	1.15	1.49	1.12	1.21	1.04	1.29	1.15	1.2	1.02	1.54	1	1.32	1.08	1.6	1.07	1.35	1.04	1.86	1.29	1.47	1.13	1.24	1.15	1.05	1.17	1.32	1.14	1.26	1.09	1.14	1.09	0.86	1.02	1.65	1.14	1.46	1.08	1.25	0.95	0.96	1.04	1.21
Phosphatidylcholine (C16:0,C20:4)	1.37	1.14	1.16	1.12	1.46	1.05	1.23	1.06	1.5	1.11	1.27	0.98	1.45	0.96	1.29	1.02	1.57	0.97	1.5	1.14	1.56	1.06	1.22	1.07	1.71	1.18	1.55	1.14	1.3	1.13	1.08	1.18	1.28	1.23	1.29	1.15	1.26	1.14	1.16	1.17	1.39	1.04	1.33	1.11	1.22	1.01	1.05	1.09	1.12
Phosphatidylcholine (C16:0,C20:5)	1.72	1.87	1.29	1.29	3.19	1.59	1.41	1.45	2.43	1.63	1.6	1.01	2.71	1.19	1.31	1.23	3.35	1.9	2.04	1.79	2.96	1.89	1.51	1.65	4.98	2.44	2.4	1.62	1.92	1.79	1.36	1.61	1.74	1.88	1.73	1.75	2	1.43	1.13	1.48	3.06	1.72	1.54	1.7	1.59	1.2	0.77	1.47	1.71
Phosphatidylcholine (C16:0,C22:6)	1.19	0.94	0.95	0.98	1.21	1.15	1.12	0.95	1.04	0.92	1	0.89	0.85	1	0.95	0.97	1.22	1.15	1.2	1.04	1.16	1.02	1	0.94	1.51	1.2	1.39	1.05	1.1	1.09	0.89	0.94	1.14	0.98	0.94	0.98	1.15	1.18	1.03	1.11	1.3	1.06	1.17	1.01	0.71	0.88	0.76	0.88	1.2
Phosphatidylcholine (C16:1,C18:2)	1.67	1.68	1.13	1.31	2.94	1.41	1.12	1.47	2.49	1.95	1.53	1.08	1.83	1.49	1.12	1.18	3.22	1.75	1.96	1.71	3.03	1.65	1.72	1.34	5.13	2.85	2.52	1.69	1.7	1.63	1.23	1.68	1.71	1.8	1.57	1.57	2.01	1.33	1.05	1.38	3.79	2.03	1.95	1.66	1.67	1.03	0.8	1.34	1.66
Phosphatidylcholine (C18:0,C18:1)	1.81	1.24	1.21	1.23	1.86	1.31	1.37	1.25	1.86	1.43	1.3	1.02	1.83	1.2	1.3	1.21	1.54	1.18	1.47	1.2	1.67	1.21	1.42	1.21	2.01	1.56	1.67	1.37	1.51	1.37	1.27	1.3	1.43	1.37	1.21	1.2	1.51	1.28	1.24	1.21	1.56	1.18	1.4	1.1	1.31	1.07	1.08	1.07	1.22
Phosphatidylcholine (C18:0,C18:2)	1.44	1.31	1.05	1.16	1.52	1.09	1.24	1.1	1.45	1.32	1.29	1.09	1.27	1.08	1.2	1.12	1.45	0.97	1.35	1.12	1.42	1.07	1.3	1.04	1.79	1.25	1.37	1.14	1.28	1.29	1.18	1.19	1.46	1.3	1.13	1.09	1.17	1.1	1.09	1.05	1.49	1.12	1.3	1.05	1.13	0.88	1.04	0.98	1.12
Phosphatidylcholine (C18:0,C20:3)	1.65	1.33	1.26	1.05	2.59	1.4	1.38	1.05	1.88	1.28	1.27	0.96	2.15	1.18	1.58	1.18	1.75	1.05	1.85	1.14	1.91	1.22	1.21	1.04	1.98	1.37	1.55	1.17	1.67	1.4	0.96	1.18	1.18	1.43	1.36	1.19	1.37	1.06	1.02	1.14	1.21	1.17	1.11	1.18	1.31	1.25	1.03	1.23	0.96
Phosphatidylcholine (C18:0,C20:4)	1.33	0.96	1.15	1.09	1.24	1.04	1.13	1.05	1.25	1.1	1.12	1.06	1.15	0.94	1.24	1.03	1.21	0.88	1.3	1.04	1.3	0.95	1.17	1.04	1.27	1.06	1.28	1.12	1.2	1.11	1.1	1.12	1.2	1.21	1.14	1.11	1.22	1.11	1.09	1.07	1.13	0.94	1.16	1.04	1	0.99	1.04	1.07	1.14
Phosphatidylcholine (C18:0,C22:6)	0.93	0.93	0.82	0.87	0.97	1.13	0.94	1.08	0.97	1.14	0.99	1.01	0.73	1.06	0.95	1.02	0.96	1.07	1.05	0.98	1.01	0.97	0.88	0.89	1.06	1.15	1.13	1.09	1	1.22	0.94	1.13	1.07	0.98	1	1.13	1	1.17	1.03	1.2	0.95	1.09	1.02	0.92	0.55	0.96	0.68	0.95	1.01
Phosphatidylcholine (C18:1,C18:2)	1.6	1.19	1.09	1.12	1.63	1.03	1.19	1.06	1.7	1.16	1.21	0.91	1.62	0.91	1.32	1.01	1.97	1.07	1.55	1.02	2.03	0.95	1.33	1.01	2.3	1.28	1.64	1.12	1.44	1.08	1.02	1.22	1.42	1.18	1.27	1.17	1.31	1.1	1.1	1.08	1.78	1.02	1.39	1.07	1.37	0.87	0.95	0.91	1.36
Phosphatidylcholine No 02	1.67	1.08	1.23	1.06	1.69	0.96	1.32	1.01	1.64	1.11	1.21	0.84	1.76	0.88	1.54	0.95	2.08	0.94	1.86	1.03	1.66	0.99	1.46	0.96	2.23	1.15	1.88	1.12	1.57	1.16	1.01	1.14	1.37	1.16	1.26	1.22	1.36	1.1	1.15	1.15	1.51	0.97	1.45	1.15	1.2	0.74	1.1	0.94	1.27
Pregnenolone	0.75	1.35	1.53	0.64	0.53	0.82	0.39	0.46	3.23	1.12	1.17	NA	0.72	0.79	0.69	0.52	3.7	0.15	0.96	1.24	1.1	0.32	0.76	1.16	1.41	0.86	0.29	1.44	NA	NA	0.28	0.82	0.45	2.26	1.01	0.22	0.6	0.31	0.89	1.52	0.25	1.45	1.64	2.3	0.37	0.33	0.52	1.4	0.61
Progesterone	1.29	0.81	0.6	0.87	0.4	0.67	0.95	0.26	0.66	0.18	0.6	0.73	0.18	0.39	1.15	0.12	1.07	1.09	1.15	0.33	0.54	0.29	0.81	0.47	1.11	0.59	1.03	1.33	0.56	0.18	0.94	0.58	0.87	0.05	0.85	0.45	0.76	0.39	1.03	0.66	1.39	0.61	0.89	2.98	0.6	0.32	0.6	0.83	1.08
Proline	1.2	1.11	0.98	1.03	1.19	1.12	1.22	1.06	1.15	0.95	0.99	0.98	1.29	1.07	1.07	1.09	1.13	0.95	1.08	0.98	1.12	1.07	1.05	0.99	0.97	0.99	0.99	1.01	1.2	1.17	0.96	0.95	1.19	1.12	1.01	1.1	1.17	1.03	0.94	0.98	1	1.07	1.02	0.96	1.15	1.08	1.1	0.93	1.07
Pseudouridine	1.04	1.16	0.97	1.09	1.14	1.3	1.22	1.14	1.04	1.17	1.01	1.22	1.19	1.22	1.18	1.21	1.15	1.01	1.19	1.09	0.96	1.03	1.54	1.12	1.07	0.95	0.94	0.96	1.02	1.14	1.08	1.22	1.36	1.03	1.16	1.19	1.06	1.13	0.98	1.23	1.06	0.89	1.2	1.09	1.37	1.23	1.02	1.32	0.97
Pyruvate	0.84	1.02	0.94	1.43	0.94	0.66	1.03	0.44	0.5	0.57	0.98	1.21	0.77	0.88	0.95	0.74	0.63	0.71	0.93	0.66	0.87	1.32	0.97	0.78	1.08	0.67	0.99	1.46	0.76	0.75	0.65	1.17	0.94	0.9	1.08	0.67	0.89	1.33	1	1.15	0.72	0.85	1	1.18	1.26	0.99	1.07	0.64	0.84
Salicylic acid	0.74	1.01	0.75	0.87	0.68	0.78	0.71	0.84	1	0.98	0.62	1.35	0.67	1.08	0.54	1.01	0.72	0.83	1.15	1.02	0.72	1.02	1.9	1.07	0.73	1.28	0.96	1.14	0.71	0.88	0.66	0.82	1.29	0.87	0.86	1.04	0.68	0.71	0.78	0.81	0.74	0.77	0.73	0.93	0.95	0.81	0.78	1.1	0.61
scyllo-Inositol	1.19	1.38	0.85	1.31	1.19	1.79	1.42	1.33	1.29	1.61	1.07	1.5	1.16	1.58	1	1.42	1.19	1.67	1.02	1.25	1.56	1.44	1.16	1.15	1.06	1.37	1.4	1.07	1.06	1.26	1.16	1.67	1.16	1.54	1.22	1.21	1.18	1.48	1.27	1.18	1.16	1.51	1.13	0.87	1.12	1.72	1.24	1.57	1.25
Serine	1.13	1.24	0.89	0.95	1.19	1.43	1.19	1.1	1.07	1.09	0.92	1.02	1.48	1.4	1.08	1.27	1.66	1.72	1.17	1.25	1.23	1.53	0.99	1.19	1.44	1.45	1.13	1.09	1.11	1.3	1.06	1.08	1.08	1.21	1.01	1.08	1.08	1.04	0.97	0.98	1.34	1.72	1.18	1.14	1.22	1.46	1.04	1.03	1.1
Serotonin (5-HT)	0.24	0.3	0.23	1.6	0.7	1.17	1.12	0.48	0.48	5.14	0.48	3.88	1.4	3.9	0.83	4.51	0.94	2.58	1.3	1.88	0.54	6.08	0.35	2.02	0.08	0.15	0.05	0.09	0.43	1.66	0.8	1.52	0.55	0.8	1.77	0.68	0.88	0.68	0.42	0.44	0.51	0.32	0.53	1.07	0.29	0.24	0.61	0.68	0.36
Spermidine	1.01	0.9	1.21	1.29	1.21	0.82	1.15	1.26	1.01	0.73	1.1	1.07	0.91	0.65	1.1	1.09	0.81	0.7	0.82	1.14	1.12	1.27	1.14	0.92	1.18	1.4	1.18	1.03	0.85	0.97	1.17	1.05	1.26	1.07	1.17	1.22	1.26	0.83	1.16	1.27	0.72	1.08	0.91	1.1	0.72	1.25	1.15	0.81	1.1
Sphingomyelin (d18:1,C16:0)	1.75	1.35	1.1	1.49	1.49	1.33	1	1.18	1.36	1.22	1.14	1.02	0.94	1.48	1.26	1.3	2	1.48	1.64	1.62	1.68	1.36	1.22	1.05	2.26	1.93	1.39	1.61	1.71	1.37	1.27	1.45	1.17	1.48	1.4	1.16	1.45	1.44	1.01	1.28	1.91	1.45	1.55	1.43	0.78	1.2	0.73	1.38	1.55
Sphingomyelin (d18:1,C23:0)	1.51	1.24	1.17	1.28	1.4	1.31	1.14	1.17	1.57	1.17	1.21	0.98	0.83	1.39	1.01	1.18	1.81	1.1	1.44	1.26	1.56	1.26	1.13	1.07	2.13	1.46	1.66	1.32	1.55	1.33	1.08	1.3	1.43	1.23	1.31	1.29	1.72	1.43	1.13	1.2	1.73	1.16	1.58	1.22	0.64	0.71	0.6	0.98	1.31
Sphingomyelin (d18:1,C24:0)	1.72	1.29	1.24	1.27	1.74	1.2	1.34	1.14	1.59	1.15	1.44	1	1.11	1.39	1.32	1.01	1.92	1.02	1.73	1.2	1.88	1.15	1.13	1.12	2.04	1.52	1.79	1.26	1.64	1.3	0.9	1.29	1.43	1.16	1.3	1.14	1.59	1.31	1.05	1.18	1.86	1.17	1.63	1.34	0.8	1.08	0.75	1.11	1.32
Sphingomyelin (d18:2,C16:0)	1.27	0.89	1.04	0.99	1.17	1.13	1.13	0.97	1.4	1.2	1.16	1.02	1.19	0.96	1.19	1.14	1.67	1.12	1.56	1.2	1.51	1.23	1.11	1.02	2.18	1.5	1.38	1.3	1.46	1.12	1.12	1.29	1.38	1.39	1.37	1.17	1.07	1.2	0.95	1.01	0.98	0.55	1.24	1.15	0.67	0.7	0.57	0.78	1.13
Sphingomyelin (d18:2,C18:0)	1.19	1.2	0.96	1.01	1.24	0.91	0.98	0.98	1.58	1.1	1.32	0.86	0.58	0.96	1.1	0.97	1.44	0.93	1.31	1.16	1.31	0.83	1.11	0.9	1.56	1.22	1.58	1.21	1.41	1.12	0.97	1.16	1.28	1.23	1.22	0.96	1.35	1.13	0.97	1.04	1.03	0.83	1.12	0.87	0.54	0.72	0.49	0.86	1.19
Stearic acid (C18:0)	2.16	1.35	1.36	1.35	1.72	1.31	1.5	1.16	2.05	1.36	1.25	1.22	1.38	1.04	1.53	1.46	1.84	0.98	1.78	1.58	2.58	1.03	1.36	1.1	2.23	1.42	2.13	1.34	1.86	1.6	1.18	1.49	1.69	1.57	1.48	1.31	1.36	1.4	1.15	1.42	1.38	1	1.38	1.09	1.26	1.21	0.97	1.25	1.23
Succinate	0.82	1.16	1.12	1.23	0.94	1.08	0.99	0.85	0.88	0.93	0.9	0.93	0.91	0.92	0.98	1.11	0.82	1.06	0.93	1.21	0.91	0.99	0.92	0.97	0.79	0.91	1.03	0.93	0.94	1.08	0.93	1.11	0.85	1	0.95	0.93	0.96	0.97	0.95	1.01	1.03	0.99	1	0.97	0.89	1.05	0.86	1.17	1.03
Sucrose	0.91	0.56	0.69	1.02	0.95	0.82	0.69	0.99	1.48	0.63	0.85	1.79	1.09	0.86	0.93	0.99	1.11	1.6	0.77	0.81	0.82	1.06	1.08	1.22	0.78	1.01	0.84	0.92	0.67	1	1.04	0.7	0.78	0.86	0.88	0.93	0.65	1.41	0.67	1.12	0.93	1.13	0.68	1.03	2.34	0.81	0.6	0.93	1
TAG (C16:0,C16:1)	0.7	0.96	0.67	0.84	0.78	0.99	1.08	0.96	0.47	0.85	0.93	0.96	0.92	0.89	1.06	0.98	0.73	1.11	0.73	1.02	0.71	1.15	0.86	1.18	0.6	1.12	0.85	1.09	0.68	0.89	1.12	0.84	0.78	0.72	1.25	0.81	0.85	0.99	1.1	0.96	0.65	1.15	1	0.92	0.76	0.74	1.13	0.99	0.89
TAG (C16:0,C18:1,C18:3)	3.18	1.15	1.4	0.95	6.13	1.28	1.21	1.71	1.97	1.81	1.26	1.33	4.35	0.87	2.07	0.95	3.24	0.8	2.35	0.97	3.26	1.11	1.51	1.03	2.29	0.44	1.52	0.79	3.4	1.8	1.11	1.18	3.27	1.46	1.17	1.62	1.37	1.09	1.12	1.17	1.59	0.6	2.32	1.07	5.5	1.77	3.34	1.47	3.06
TAG (C16:0,C18:2)	3.07	0.96	1.08	1.11	3.98	1.06	1.92	1.01	2.28	1.45	1.06	1.32	3.23	1.1	1.7	0.86	3.15	0.64	2.6	0.89	3.88	1.03	1.16	1.27	3.11	0.5	1.19	1.08	2.56	1.21	1.34	1.22	3.05	1.43	1.13	1.36	1.01	0.95	0.96	1.19	1.15	0.51	2.09	0.96	4.26	1.18	2.77	1.05	2.16
TAG (C16:1,C16,1) and TAG (C14:0,C18:2) (putative)	1.15	0.92	0.99	1.14	1.88	0.92	1.44	1.14	1.33	1.55	0.94	1.26	1.7	0.95	1.21	1.18	1.37	1.24	1.04	1	1.54	1.38	1.06	1.23	1.68	0.86	1.18	1.13	2.1	1.49	1	1.34	1.41	1.26	0.85	1.17	1.12	1.14	1.01	1.32	1.06	0.89	0.96	1.12	2.04	1.16	1.35	1.07	1.65
TAG (C18:1,C18:2)	3.39	1.11	1.38	1.18	6.2	1.11	3	0.86	4.33	1.49	1.28	1.37	4.59	1.24	2.22	0.92	3.61	0.82	2.68	1.05	3.54	1.07	1.76	1.34	3.88	0.44	1.36	1.02	5.81	1.55	1.63	1.34	2.9	1.63	1.16	1.33	2.48	1.16	1.07	0.93	1.83	0.66	2.11	1.22	5.53	1.51	2.83	1.2	2.94
TAG (C18:1,C18:2,C18:3)	1.85	1.35	1.23	1.07	3.08	1.19	1.26	1.04	1.9	1.24	0.98	1.27	3.14	1.16	1.77	0.9	1.93	0.97	1.83	1.03	2.15	1.15	1.36	1.15	2.42	0.66	1.64	1.07	3	1.12	1.19	1.05	2.56	1.26	1.12	1.05	1.47	1.08	0.91	1.28	1.34	0.9	1.35	1.16	3.49	1.44	2.1	1.09	2.05
TAG (C18:2,C18:2)	2.76	0.9	1.16	0.97	3.75	1.25	2.9	1.15	2.02	1.2	1.38	1.43	4.17	0.79	1.53	0.85	3.19	0.82	1.72	0.94	3.98	1.07	1.43	1.02	2.66	0.51	1.37	0.7	3.38	1.36	1.48	1.13	3.1	1.03	1.01	1.63	1.23	1.22	1.01	1.42	1.1	0.52	2.09	0.93	5.25	1.42	4.17	1.25	2.99
TAG (C18:2,C18:3)	3.9	1.27	1.5	1.16	4.33	1.01	1.72	1.2	3.29	1.66	1.07	1.61	5.29	0.73	2.26	0.82	4.7	0.97	2.77	1.32	4.12	1.19	1.7	1.18	3.04	0.5	2.28	1.07	4.59	1.84	1.12	1.35	2.99	1.58	1.37	1.54	2.41	1.47	1.12	2.41	1.65	0.63	1.52	1.45	7.5	1.63	3.14	1.42	3.04
TAG (C52:5 (H) or C50:2 (Na)) (putative)	1.39	1.17	1.03	1.35	2.27	1.18	1.11	1.43	1.42	1.57	1.05	1.36	1.58	1.05	1.1	1.46	1.74	1.04	1.22	1.29	1.63	1.15	1.22	1.32	1.7	0.76	1.27	0.95	1.79	1.24	1.13	1.27	1.5	1.44	0.77	1.05	1.51	1.14	0.88	1.28	1.17	1.29	1.06	1.13	2.15	1.27	1.46	1.2	1.51
TAG (putative)	2.21	0.97	1.08	1.04	5.47	0.78	3.01	1.17	2.64	1.76	1.56	1.33	5.72	0.67	2.37	0.95	4.44	0.63	2.21	0.84	4.33	0.83	2.15	1.35	3.92	0.36	1.3	0.87	7.99	1.35	1.99	1.01	2.88	1.7	1.02	1.2	1.83	1.07	1.23	1.1	1.05	0.45	1.54	0.87	6.49	1.15	3.47	1.19	2.8
Taurine	1.02	1.03	0.96	1	1.14	0.94	1.1	1.1	1.23	1.1	1.12	1.11	1.12	1.1	1.08	1.02	0.82	0.9	0.93	0.9	1.05	0.99	1.1	1.04	0.89	0.97	0.99	0.94	1.11	1.02	1.09	1.11	1.08	1.22	1.02	1.08	0.97	0.92	1.01	0.88	0.84	0.79	0.84	0.92	0.88	0.88	1.1	0.97	0.99
Taurocholic acid	0.7	0.39	0.45	1.56	0.37	0.43	0.26	0.71	0.51	1.39	0.78	1.26	0.19	0.45	0.58	0.51	0.13	1.58	0.51	0.54	0.21	0.84	0.48	0.53	0.15	0.54	0.22	0.56	0.28	1.2	0.58	0.94	0.2	1.27	0.43	0.61	0.24	0.29	0.81	0.62	0.15	0.38	0.47	0.77	0.35	0.76	1.42	0.4	0.84
Testosterone	0.29	0.73	1.52	0.78	0.5	2.32	0.58	0.97	0.87	2.94	0.68	2.07	0.3	1.11	0.37	1.76	0.31	1.1	0.31	0.64	0.37	1.55	0.32	1.34	0.34	0.23	0.6	1.09	0.58	1.09	0.43	0.85	0.3	0.89	1.07	1.49	0.62	0.79	2.07	0.57	0.59	0.67	0.45	0.69	0.29	0.89	0.31	0.51	0.59
Threonic acid	1.28	1.17	1.14	1.28	1.12	1.32	1.41	1.38	1.76	1.33	1.33	1.29	1.31	1.47	1.14	1.27	1.37	1.1	1.68	1.4	1.71	1.82	1.42	1.06	1.32	0.84	1.19	1.09	1.3	1.25	1.36	1.22	1.58	1.08	1.68	1.36	1.62	0.99	1.27	1.06	1.11	1.14	1.33	0.99	1.76	0.83	1.44	1.12	1.27
Threonine	1.06	0.97	0.98	0.89	1.11	1.19	1.13	1.11	0.99	0.93	0.89	0.94	1.15	1.24	1.08	1.14	1.15	1.28	1.17	0.99	1.12	1.39	1.04	0.96	1.06	1.24	0.97	0.92	1.04	1.19	0.89	1.03	1.08	1.16	1.03	1	1.05	1.02	1.04	0.91	1.26	1.6	1.23	0.9	0.98	0.95	0.99	0.86	1.15
threo-Sphingosine (d18:1)	3.05	1.82	1.17	1.35	2.26	1.44	1.74	1.1	2.54	1.12	2.68	1.09	1.14	1.44	1.66	1.17	4.49	1.4	3.77	1.58	3.35	1.05	1.24	1.2	6.04	2.29	2.69	1.47	3.07	1.83	0.81	1.14	2.26	1.27	2.01	0.89	2.09	1.43	0.84	1.99	3.36	1.34	2.98	1.32	0.67	0.89	0.36	0.8	2.51
trans-4-Hydroxyproline	0.91	0.8	0.89	0.99	1.04	1.06	1.01	1.05	1.06	0.99	0.96	0.96	1.18	0.97	1.02	0.98	0.73	0.44	0.9	0.86	0.98	0.85	0.96	0.94	0.69	0.56	0.85	0.79	1.23	1.19	1.1	1.04	1.22	1.01	0.91	1.11	1.05	1.01	0.94	0.98	0.67	0.61	0.83	0.83	0.81	0.56	0.86	0.9	1.13
Tricosanoic acid (C23:0)	1.49	1.21	1	1.63	1.83	1.13	1.1	1.27	1.52	1.21	1.44	1.37	0.74	1.13	1.25	1.11	1.31	1.18	1.63	1.27	1.52	1.11	1.09	1.14	2.48	1.57	2.21	1.22	1.55	1.49	0.88	1.57	1.54	1.45	1.49	1.3	1.27	1.55	1.01	1.36	1.54	0.96	1.88	1.47	0.51	0.85	0.41	0.99	1.2
Tryptophan	0.89	0.81	1.08	0.95	0.91	0.82	1	1.02	1.04	0.93	1.11	1.02	0.9	0.9	1	0.95	0.64	0.63	0.91	0.9	1.06	1.06	1.05	1.05	0.73	1.14	1.17	1.1	1.02	0.95	1.14	0.97	1.1	1	1.02	1.16	1.22	0.85	0.92	1.01	0.81	0.76	0.97	0.91	0.75	0.81	0.94	0.72	1.01
Tyrosine	0.85	1.08	1.04	0.96	1.02	0.93	1.01	1.02	1.07	0.83	1.08	0.89	0.98	0.84	1.01	1.09	0.74	0.76	0.85	0.93	0.94	0.95	1.14	1.06	0.77	0.79	0.86	0.86	1.04	1.08	1.09	0.92	1.11	1	1.06	1.21	1.1	1.08	1.15	0.9	0.71	0.82	0.87	0.7	0.69	0.99	0.95	0.91	0.98
Unknown lipid (28000473)	2.35	1.53	1.25	1.3	1.97	1.08	1.23	0.98	2.3	1.05	1.08	1.24	1.37	0.88	0.97	0.69	2.04	1.06	1.33	0.94	2.42	1.33	1.67	1.11	3.14	1.39	1.56	1.52	1.61	1.26	1.07	1.28	1.54	1.35	1.79	1.4	1.17	1.35	1.18	1.12	1.78	0.84	1.6	1.12	0.83	0.47	0.61	1	0.69
Unknown lipid (68000033)	1.13	0.98	0.81	0.79	1.26	0.73	1.1	1.04	1.11	0.79	1.15	0.9	1.22	0.86	1.11	0.92	0.87	0.98	1.11	0.97	0.87	0.81	1.21	0.77	0.98	0.84	1.15	1.01	1.06	0.95	1.05	0.99	1.02	0.72	1.23	0.84	1.16	1.03	0.87	1	1.46	0.81	1.11	0.78	1.1	0.94	1.4	0.97	1.09
Unknown lipid (68000034)	0.74	1.24	1.02	0.92	0.76	0.93	1.06	1.07	1.2	1.26	0.82	1.11	1.19	1.06	0.99	1.02	1.01	1.08	1.31	0.97	0.9	1	0.77	0.8	0.97	0.83	1.1	0.96	0.98	1.32	0.97	1.05	1.16	1.17	0.95	1.06	0.87	1.07	1.18	1.01	1.2	1.16	1.07	0.92	1.05	0.93	0.96	1.1	0.95
Unknown lipid (68000052)	1.37	1	1.28	1.12	1.43	1.02	1.24	1.06	1.52	1.15	1.17	1.03	1.18	0.89	1.45	1.09	1.35	0.81	1.46	1.07	1.43	0.89	1.27	1.05	1.54	1.1	1.5	1.13	1.43	1.19	1.12	1.23	1.31	1.24	1.26	1.14	1.48	1.17	1.12	1.11	1.12	0.94	1.27	1.04	1.02	0.91	0.99	1.17	1.2
Unknown lipid (68000060)	1.98	1.14	1.3	1.21	2.46	1.29	1.24	1.13	1.78	1.3	1.2	1.01	1.37	1.78	1.36	1.09	2.33	1.17	1.87	1.23	2.47	1.28	0.98	1	3.51	1.64	1.31	1.17	1.74	1.46	0.9	1.31	1.78	1.43	1.35	1.41	1.36	1.14	0.86	0.99	2.48	1.07	1.64	1.44	1.31	1.21	0.53	1.13	1.66
Unknown polar (38000389)	0.95	1.12	1	0.94	0.96	1.27	0.85	0.95	1.16	1.25	0.8	1.06	0.88	1.22	1.04	1.07	0.95	1.03	1.3	1.21	0.88	1.27	1.06	1.1	0.89	1.16	1.08	1.04	1.35	1.21	0.84	1.07	0.96	1.48	1.14	0.86	0.86	1.2	0.91	1.01	0.94	1.17	1.13	1.01	1.18	0.92	0.63	1.05	0.97
Unknown polar (38000433)	1.14	0.97	0.96	1.06	1.07	1.25	1.12	0.88	0.9	1.08	0.81	1.08	0.84	0.99	1.01	0.94	0.97	1.12	1.15	0.98	0.82	1.01	1.14	0.86	1.11	1.01	1.01	0.91	0.89	0.92	1	0.86	1.02	0.96	1.14	0.83	1.18	0.94	0.97	1.03	1.19	1.19	0.86	0.96	0.95	1.08	1	0.88	1.23
Unknown polar (38000449)	1.31	1.01	0.87	1.04	0.9	1.38	1.08	1.15	1.33	1.05	0.92	1.21	0.89	1.16	0.87	1.34	1.08	1.07	1.35	0.98	1.21	1.01	1.12	1.12	1.17	1.08	1.13	1.1	1.26	1.47	1.09	1.2	1.05	1.29	1.22	0.75	1.07	0.92	0.97	1.25	0.96	1.11	1.14	1.06	0.93	1.45	0.92	1.35	1.06
Unknown polar (58000010)	1.17	0.98	1.03	1.05	1.23	1.15	1.01	1.04	1.23	1.02	0.88	0.99	1.12	0.97	1.14	1.18	1.2	0.83	1.08	0.95	1.12	1.06	1.09	1.09	0.91	1.19	0.9	1	1.21	1.28	1.02	0.97	1.12	1.11	0.99	1.14	0.93	1.06	0.96	1.01	1.06	1.11	0.96	0.89	1.02	1.19	1.06	0.95	1.09
Unknown polar (58000014)	1.23	1	1.25	0.92	1.04	0.98	0.95	1.08	1.1	0.95	1	0.94	1.1	0.89	1.14	0.91	1	0.85	0.95	0.87	0.92	0.94	1.12	1.05	0.94	1.01	0.97	0.98	0.88	0.99	0.97	0.94	0.88	0.9	0.95	0.95	1.03	0.94	1.01	0.9	1	0.92	0.97	0.96	1.01	0.91	1.13	0.88	1.2
Unknown polar (58000017)	1	1.05	0.78	1.2	0.99	1.03	1.06	1.05	1.2	0.85	0.79	1.13	0.99	0.93	1.06	1.26	2.65	1.9	1.66	2.37	1.05	1.19	1.14	1.13	0.91	1.06	0.93	1.05	0.82	1.11	1	0.89	1.04	1.3	1.06	0.96	0.99	1.11	0.95	1.02	0.83	1.09	0.98	1.15	0.93	1.33	1.12	1.12	0.83
Unknown polar (58000132)	0.89	1.05	0.92	0.94	0.89	1.02	0.91	1.02	0.94	1.08	0.96	0.97	1.06	1.12	1.01	1.13	0.95	0.98	0.91	0.96	0.89	0.97	0.95	1.02	0.95	1.16	0.91	1.03	0.99	1	1.04	1.02	0.93	1.12	0.96	1.1	0.95	0.98	1.01	1	0.91	1.09	0.92	1.05	0.96	1.03	0.85	1.05	0.99
Unknown polar (58000141)	0.49	1.91	0.58	1	0.3	0.98	0.52	0.75	0.34	0.7	0.47	1.85	0.11	1.13	0.4	1.1	0.42	1	0.57	0.49	0.23	1.04	0.62	0.95	0.75	2	1.19	0.93	0.51	1.11	0.55	0.64	0.48	0.86	0.88	1.24	0.64	0.89	0.84	0.68	1.15	1.9	0.83	0.67	0.16	0.8	0.18	0.99	0.73
Unknown polar (58000142)	NA	1.04	NA	0.96	NA	0.92	NA	0.97	NA	0.94	NA	1.05	NA	0.97	NA	0.91	NA	1.06	NA	0.85	NA	0.72	NA	1.04	NA	1.15	NA	1.05	NA	0.9	NA	1.09	NA	0.88	NA	1.08	NA	0.98	NA	0.89	NA	0.85	NA	0.87	NA	1.01	NA	0.91	NA
Unknown polar (58000143)	1.83	1.35	1.18	1.24	0.96	0.99	1.11	0.71	0.69	1.11	0.93	1.04	0.74	1.1	0.72	1.19	0.95	1.06	1.2	1.36	1.23	0.78	1.24	1.2	1.07	1.35	1.24	1.1	1.02	0.81	1.06	1.14	0.87	1.11	1.19	0.85	1.14	1.01	0.88	0.85	0.73	0.89	1.04	0.94	1.45	1.2	0.92	0.94	0.96
Unknown polar (58000148)	1.75	2.13	1.02	0.97	0.71	1.26	1.56	1.21	1.17	0.56	1.2	0.9	2.55	1.62	1.06	0.81	0.77	1.6	0.75	0.8	0.77	0.42	1.21	2.13	2.27	3.83	1.38	1.34	1.02	0.89	1.43	0.79	0.65	0.78	1.73	1.14	1.07	1.27	0.83	1.18	2.24	4.84	1.11	0.92	1.45	1.09	0.85	0.99	0.82
Unknown polar (58000149)	0.67	1.06	1.03	1.07	0.8	0.72	1.12	1.41	1.62	0.52	1.5	0.8	1.12	1.16	0.87	0.7	1.04	2.56	0.62	0.71	0.86	0.33	0.9	1.19	2.59	4.08	1.43	0.84	1.03	0.68	2.44	1.5	0.83	0.67	1.29	1.19	0.62	0.7	0.98	1.11	1.6	3.43	0.78	0.8	1.37	0.92	0.41	0.56	0.62
Unknown polar (58000158)	1.08	1.21	0.95	0.71	1	1.08	1.12	0.99	0.96	1.52	0.74	1.3	0.98	1.34	0.76	1.41	0.65	1.17	1.25	0.97	0.98	1	1.28	1.13	1.03	1.25	1.09	0.99	1.07	1.25	0.74	1.37	0.75	0.8	1.21	0.95	0.83	1.32	0.93	1.31	0.98	1.27	1.26	1.45	1.16	1.39	0.81	1.5	0.66
Unknown polar (58000162)	0.82	0.57	0.98	0.67	0.45	0.77	0.74	1.16	1.09	0.81	1.28	0.87	0.64	0.57	0.59	0.42	0.3	1.28	0.8	0.66	0.38	0.67	1.08	0.84	0.4	0.78	0.95	0.68	0.83	1.12	1.37	1.26	0.76	1.18	0.86	0.88	0.62	0.64	1.26	0.89	0.69	0.36	0.39	0.66	1.17	0.91	1.48	0.52	1.48
Unknown polar (58000166)	0.98	1.18	1.26	1.3	1.56	0.57	1.15	0.99	1.2	0.86	0.78	1.73	1.35	1.34	1.13	1.19	1.81	0.61	1.5	1.09	0.77	2.2	1.51	1.42	1.39	1.19	1.04	1.09	1.41	1.64	1.49	1.37	0.89	0.67	1.19	0.59	1.46	0.46	1.16	0.82	1.15	0.43	2.13	1.31	1.55	0.59	1.4	1.12	0.72
Unknown polar (58000167)	1.65	1.33	1.23	1.26	1.67	1.27	1.23	1.13	1.33	1.2	1.29	1.03	1.35	1.27	1.19	1.24	1.65	1.16	1.39	1.27	1.69	1.28	1.26	1.12	1.75	1.33	1.17	1.22	1.33	1.28	1.01	1.28	1.33	1.22	1.27	1.23	1.03	1.15	1.04	1.1	1.72	1.41	1.18	1.24	1.15	0.84	0.81	1.02	1.3
Uracil	1.13	1.1	0.99	1.05	1.03	1.21	0.96	0.83	1.17	1.13	0.76	1.26	1.17	1.26	1.07	1.32	1.29	1.02	1.35	1.15	1.02	0.92	1.32	0.97	1.09	1.31	0.97	1.07	1.03	0.91	0.83	0.92	0.94	1.28	0.93	0.93	0.98	1.09	1.02	0.91	1.27	1.23	0.87	1.03	1.2	0.93	0.94	1.11	1.1
Urea	0.82	1.01	0.86	1.04	0.94	1.06	1.15	1.04	1.19	1.06	0.87	1.04	0.72	0.84	1.02	1.23	1.01	0.82	0.88	0.92	0.92	1.01	1.43	1.09	0.93	1.07	0.88	0.83	0.86	1.07	1.07	1.06	1.15	1.03	0.99	0.92	0.95	0.98	0.93	0.91	0.68	0.98	0.99	0.85	1.09	0.92	0.98	1.1	1.04
Uric acid	0.71	1.08	0.72	1.16	0.78	0.96	0.93	0.88	0.67	0.96	0.82	1.23	0.79	1.24	0.77	1.73	0.85	1.06	1.07	0.97	0.64	1.32	0.8	1.04	0.8	0.89	0.71	0.74	0.69	1.02	0.77	0.85	0.6	1.01	1.22	0.96	1.07	0.76	0.77	0.92	0.91	0.83	0.86	0.77	0.74	0.77	0.94	0.78	1.08
Valine	1.15	1.07	1.11	1.07	1.4	1.09	1.23	1.09	1.28	0.91	0.86	1.03	1.1	1.06	1.11	1.21	1.18	0.94	1.04	1.03	1.16	1.09	1.09	1.1	0.95	1.11	0.96	0.97	1.15	1.19	1.08	0.94	1.18	1.23	0.93	1.15	0.99	1.05	1.01	0.93	1.07	1.09	1.11	0.83	1.02	1.2	1.09	1.1	1.18
Xylitol	1.82	3.88	1.29	1.85	1.96	2.15	1.94	1.32	1.39	1.11	1.32	1.4	2.1	3.02	1.64	1.42	2.7	6.09	1.7	2.03	2.29	2.11	2.51	2.21	5.02	4.14	2.22	1.68	1.32	1	1.64	1.37	1.95	1.17	1.23	1.2	2.11	1.58	1.89	1.33	4.36	4.64	1.89	1.62	3.17	2.31	1.5	1.59	1.46
[truncated: 35 more columns]
